# Supplementary material for: Smoking-by-genotype interaction in type 2 diabetes risk and fasting glucose
Source: PLoS One. 2020 May 7;15(5):e0230815. doi: 10.1371/journal.pone.0230815 (PMC7205201; doi:10.1371/journal.pone.0230815)
Supplement: S1 Table — (XLSX) [file pone.0230815.s001.xlsx]

## Sheet: Supplementary Table 1
Supplementary Table 1: Characteristics of discovery and replication cohorts
		DISCOVERY COHORTS	DISCOVERY COHORTS	DISCOVERY COHORTS	DISCOVERY COHORTS	DISCOVERY COHORTS	DISCOVERY COHORTS	DISCOVERY COHORTS	DISCOVERY COHORTS	DISCOVERY COHORTS		REPLICATION COHORTS	REPLICATION COHORTS	REPLICATION COHORTS	REPLICATION COHORTS	REPLICATION COHORTS	REPLICATION COHORTS	REPLICATION COHORTS	REPLICATION COHORTS	REPLICATION COHORTS	REPLICATION COHORTS	REPLICATION COHORTS	REPLICATION COHORTS	REPLICATION COHORTS	REPLICATION COHORTS	REPLICATION COHORTS	REPLICATION COHORTS	REPLICATION COHORTS	REPLICATION COHORTS	REPLICATION COHORTS	REPLICATION COHORTS	REPLICATION COHORTS
	COHORT	ARIC (AA)	ARIC (EA)	CARDIA (AA)	CARDIA (EA)	FHS	CHS (AA)	CHS (EA)	MESA (AA)	MESA (EA)		HyperGEN (AA)	HyperGEN (EA)	HERITAGE	Generation Scotland: Scottish Family Health Study	HANDLS	WHI (AA)	WHI (EA)	GENOA (AA)	GENOA (EA)	Rotterdam Study (RS-I)	Rotterdam Study (RS-II)	Rotterdam Study (RS-III)	Erasmus Rucphen Family	Mount Sinai (AA)	Mount Sinai (EA)	WGHS	Family Heart Study (AA)	Family Heart Study (EA)	Jackson Heart Study	NEO	AGES
COHORT INFORMATION	Ancestry	AA	EA	AA	EA	EA	AA	EA	AA	EA		AA	EA	EA	EA	AA	AA	EA	AA	EA	EA	EA	EA	EA	AA	EA	EA	AA	EA	AA	EA	EA
	Country	USA	USA	USA	USA	USA	USA	USA	USA	USA		USA	USA	USA, Canada	Scotland	USA	USA	USA	USA	USA	Netherlands	Netherlands	Netherlands	Netherlands	USA	USA	USA	USA	USA	USA	Netherlands	Iceland
	Collection type	Population-based	Population-based	Population-based	Population-based	Population-based	Population-based	Population-based	Population-based	Population-based		Family cohort	Family cohort	Baseline of a family-based exercise intervention trial	Family-based cohort	Prospective longitudinal cohort	Cohort study/clinical trial	Cohort study/clinical trial (WHIMs+GARNET)	Cohort of sibships enriched for hypertension	Cohort of sibships enriched for hypertension	Prospective cohort of unrelated individuals	Prospective cohort of unrelated individuals	Prospective cohort of unrelated individuals	Family-based	Hospital-based (outpatient)	Hospital-based (outpatient)	Prospective cohort study	Family-based	Family-based	Population-based	Population-based, prospective cohort study	Population-based, prospective cohort study
GLUCOSE MEASUREMENTS	Sample	Serum	Serum	Serum	Serum	Serum	Serum	Serum	Serum	Serum		Serum	Serum	Plasma	Blood	Plasma	Plasma	Plasma	Plasma	Plasma	Plasma	Plasma	Plasma	Plasma	Plasma	Plasma	Plasma	Plasma	Plasma	Plasma	Plasma	Serum
	Collection method	Venous, ≥8 hr overnight fast	Venous, ≥8 hr overnight fast	Fasting	Fasting	Venous, ≥8 hr overnight fast	Venous, ≥8 hr overnight fast	Venous, ≥8 hr overnight fast	Venous, ≥8 hr overnight fast	Venous, ≥8 hr overnight fast		Venous, ≥8 hr overnight fast	Venous, ≥8 hr overnight fast	Venous, fasting	Venous, 4-hr fast	Venous, ≥8 hr overnight fast	Venous, ≥8 hr overnight fast	Venous, ≥8 hr overnight fast	Venous, ≥10 hr overnight fast	Venous, ≥10 hr overnight fast	Venous, fasting	Venous, fasting	Venous, fasting	Venous, fasting	Venous, fasting unknown	Venous, fasting unknown	Venous, fasting	Venous, fasting unknown	Venous, fasting unknown	Venous, ≥8 hr overnight fast	Venous, fasting	Venous, fasting
	Assay	Hexokinase assay on a Coulter DACOS (Coulter Instruments); interassay analytical SD was 1.3 mg / dL (CV, 1.6%) at 79.3 mg / dL	Hexokinase assay on a Coulter DACOS (Coulter Instruments); interassay analytical SD was 1.3 mg / dL (CV, 1.6%) at 79.3 mg / dL	Hexokinase ultraviolet method was used for glucose. Asay done on a Cobas Mira Plus chemistry analyzer (Roche Diagnostics, Indianapolis, IN).	Hexokinase ultraviolet method was used for glucose. Asay done on a Cobas Mira Plus chemistry analyzer (Roche Diagnostics, Indianapolis, IN).	Hexokinase reagent kit (a-gent glucose test, Abbott, South Pasadena, California)	A Kodak Ektachem 700 analyzer with reagents (Eastman Kodak, Rochester,NY)	A Kodak Ektachem 700 analyzer with reagents (Eastman Kodak, Rochester,NY)	Rate reflectance spectrophotometry using thin film adaptation of the glucose oxidase method on the Vitros analyzer (Johnson & Johnson Clinical Diagnostics, Inc., Rochester, NY 14650); Serum glucose was calibrated by reanalyzing 200 samples from each examination after examination 4 was completed.	Rate reflectance spectrophotometry using thin film adaptation of the glucose oxidase method on the Vitros analyzer (Johnson & Johnson Clinical Diagnostics, Inc., Rochester, NY 14650); Serum glucose was calibrated by reanalyzing 200 samples from each examination after examination 4 was completed.		Serum glucose concentrations were measured using Elan Glucose reagent (hexokinase method), Elan ATAC 8000.	Serum glucose concentrations were measured using Elan Glucose reagent (hexokinase method), Elan ATAC 8000.	Enzymatic (Diagrnostic Chemicals)	Hexokinase/glucose-6-phosphate dehydrogenase method	Beckman Coulter AU series	Enzymatic method: Gluco-quant Glucose/hexokinase reagent (Roche Diagnostics, Indianapolis, IN )	Enzymatic method: Gluco-quant Glucose/hexokinase reagent (Roche Diagnostics, Indianapolis, IN )	Hexokinase reagent from Boehringer Mannheim (Indianapolis, IN 46256) on a Hitachi 911 Chemistry Analyzer (Roche Diagnostics, Indianapolis, IN)	Hexokinase reagent from Boehringer Mannheim (Indianapolis, IN 46256) on a Hitachi 911 Chemistry Analyzer (Roche Diagnostics, Indianapolis, IN)	Glucose hexokinase method	Glucose hexokinase method	Glucose hexokinase method	Synchron LX 20 Systems analyser (Beckman Coulter, Fullerton, CA, USA)	Unknown (values are from medical records)	Unknown (values are from medical records)	Unknown	Glucose was measured by a thin film adaptation of a glucose oxidase enzymatic, spectrophotometric procedure; Vitros analyzer (Johnson & Johnson Clinical Diagnostics, Inc. Rochester NY 14650)	Glucose was measured by a thin film adaptation of a glucose oxidase enzymatic, spectrophotometric procedure; Vitros analyzer (Johnson & Johnson Clinical Diagnostics, Inc. Rochester NY 14650)	Roche Modular P chemistry analyzer, Hexokinase/Roche Diagnostics	Enzymatic colorimetric (Roche Moldular P800 Analyzer, Roche Diagnostics, Mannheim, Germany	Hitachi 912 (Roche Diagnostics, Mannheim)
	Reference (PMID)	15735206	15735206	21617639	21617639	9518396	7874780	7874780	20961972	20961972		15747111	15747111	15616242	22786799	28345493	25733456	25733456	15121494	15121494	8982019	8982019	8982019	16465511	23743551	23743551	18070814	8651220	8651220	14632260	23576214	17351290
SAMPLES	Samples in analysis for incident T2D: N all (%male / %female)	2358 (37.7 / 62.3)	8659 (45.9 / 54.1)	1024 (42.0 / 58.0)	1248 (48.2 / 51.8)	2987 (47.3 / 52.7)	134 (38.8 / 61.2)	3347 (42.3 / 57.7)	1308 (44.7 / 55.3)	2124 (46.8 / 53.2)		NA	NA	NA	NA	81 (31 / 69)	NA	NA	77 (27 / 73)	73 (53 /47)	3030 (41.8 / 58.2)	1872 (43.9 / 56.1)	2705 (41.8 / 58.2)	NA	NA	NA	1927 (0 / 100)	NA	NA	169 (38 / 62)	NA	2893 (40.6 / 59.4)
	Incident T2D cases / controls	321/2307	663/7996	17/1007	4/1244	431/2547	5/129	72/3275	47/1261	55/2069		NA	NA	NA	NA	81/631	NA	NA	77/569	73/921	395/2635	204/1668	103/2602	NA	NA	NA	1927/20773	NA	NA	169/1276	NA	113/2791
	Smokers N/ nonsmokers N (% / %)	1271 / 1087 (53.9 / 46.1)	5177 / 3482 (59.8 / 41.2)	381 / 643 (37.2 / 62.8)	511 / 737 (40.9 / 59.1)	1963 /1024 (65.7 / 34.3)	69 / 65 (51.5 / 48.5)	1803 /1544 (53.9 / 46.1)	709 / 599 (54.2 / 45.8)	1185 / 939 (55.8 / 44.2)		505 / 453 (52.7 / 47.3)	359 / 719 (33.3 / 66.7)	183 / 290 (38.7 / 61.3)	2508 / 2795 (47 / 53)	499 / 213 (70 / 30)	3408 / 3171 (51.8 / 48.2)	3925 / 4032 (49.3 / 50.7)	402 / 593 (40.4 / 59.6)	584 / 627 (48.2 / 51.8)	485 / 2545 (16 / 84)	374 / 1498 (20 / 80)	609 / 2096 (22.5 / 77.5)	961 / 1453 (40 / 60)	513 / 1015 (33.6 / 66.4)	232/551 (29.6 / 70.4)	11426 / 11850 (49 / 51)	219 / 242 (47.5 / 52.5)	1482 / 1800 (45.2 / 54.8)	603 / 1351 (30.9 / 69.1)	3313 / 1807 (64.7 / 35.3)	1175 / 1178 (40.6 / 59.4)
	Samples with fasting GLUCOSE phenotype N all (% male / %female)	2358 (37.7 / 62.3)	8659 (45.9 / 54.1)	1024 (42.0 / 58.0)	1248 (48.2 / 51.8)	2987 (47.3 / 52.7)	134 (38.8 / 61.2)	3347 (42.3 / 57.7)	1308 (44.7 / 55.3)	2124 (46.8 / 53.2)		958 (34.0 / 66.0)	1078 (51.0 / 49.0)	473 (50.7 / 49.3)	5303 (41 / 59)	689 (46 / 54)	6579 (0 / 100)	7957 (0 / 100)	995 (28.8 / 71.2)	1211 (43.6 / 56.4)	2920 (42 / 58)	1748 (44 / 56)	2681 (42 / 58)	2414 (44 / 56)	1,528 (36.6 / 63.4)	783 (48.9 / 51.1)	NA	461 (34.1 / 65.9)	3282 (46.8 / 53.2)	1641 (36.1 / 63.9)	5120 (47 / 53)	5457 (42.7 / 57.3)
	Age [Mean (sd) male / Mean (sd) female], years	53.2 (5.9) / 52.6 (5.6)	54.5 (5.6) / 53.8 (5.7)	24.3 (3.7) / 24.4 (3.9)	25.6 (3.3) / 25.6 (3.4)	47.6 (10.0) / 47.6 (9.6)	73.54 (6.3) / 73.1 (6.0)	73.4 (5.8) / 72.3 (5.4)	61.9 (10.5) / 61.8 (10.2)	62.6 (10.1) / 62.4 (10.3)		42.4 (13.3) / 43.7 (13.0)	47.5 (14.1) / 49.7 (13.4)	36.5 (14.9) / 35.0 (14.2)	4.84 (0.50) / 4.69 (0.45)	48.5 (8.6) / 48.4 (9.0)	NA / 61.3 (7.0)	NA / 67.0 (6.5)	59.5 (9.2) / 57.5 (9.8)	55.0 (10.8) / 54.4 (10.6)	71.6 (6.4) / 72.4 (7.1)	64.3 (7.4) / 64.8 (8.2)	56.6 (6.4) / 57.3 (7.0)	48.3 (14.2) / 47.4 (14.3)	47.6 (13.2) / 48.1 (14.0)	63.8 (7.7) / 64.7 (7.6)	NA / 54.7 (7.1)	51.2 (9.9) / 52.1 (10.3)	50.7 (13.6) / 51.4 (13.0)	57.7 (12.6) / 58.4 (11.9)	55.9 (6.0) / 55.6 (5.9)	76.9 (5.6) / 76.8 (5.9)
	Baseline BMI [Mean (sd) males / Mean (sd) females], kg / m2	27.45 (4.55) / 30.05 (6.43)	27.19 (3.86) / 26.19 (5.15)	24.40 (4.21) / 25.79 (6.24)	23.91 (3.10) / 22.91 (3.95)	27.00 (3.72) / 25.08 (4.92)	25.21 (3.93) / 27.19 (4.71)	26.15 (3.81) / 26.20 (4.96)	28.46 (4.70) / 31.01 (6.52)	27.83 (3.93) / 27.24 (5.67)		29.37 (6.23) / 33.20 (8.12)	28.88 (4.66) / 28.92 (6.64)	26.7 (4.9) / 25.1 (4.9)	27.07 (4.06) / 26.72 (5.32)	27.7 (5.8) / 31.9 (8.9)	NA / 30.6 (6.5)	NA / 28.5 (5.7)	27.8 (4.9) / 31.7 (7.0)	30.1 (5.0) / 30.1 (7.0)	26.10 (3.10) / 26.93 (4.19)	26.54 (3.18) / 27.22 (4.22)	27.57 (3.72) / 27.22 (4.78)	27.07 (4.08) / 26.35 (4.89)	37.0 (8.9) / 40.8 (11.5)	36.4 (6.6) / 33.6 (7.2)	NA / 25.9 (5.0)	30.03 (6.04) / 33.12 (7.41)	27.75 (4.45) / 27.28 (5.99)	30.01 (6.31) /33.26 (7.81)	29.4 (3.8) / 29.8 (5.3)	26.9 (3.83) / 27.2 (4.85)
	Baseline Fasting glucose [Mean (sd) males / Mean (sd) females], mmol/l	5.53 (0.56) / 5.44 (0.55)	5.60 (0.49) / 5.37 (0.49)	5.01 (0.58) / 4.76 (0.46)	5.08 (0.43) / 4.76 (0.37)	5.18 (0.51) / 4.97 (0.55)	5.57 (0.57) / 5.49 (0.64)	5.63 (0.51) / 5.48 (0.53)	5.06 (0.61) / 4.97 (0.59)	5.01 (0.54) / 4.76 (0.54)		5.21 (0.50) / 5.12 (0.61)	5.31 (0.53) / 5.13 (0.53)	5.20 (0.62) / 4.93 (0.54)	4.84 (0.502) / 4.69 (0.451)	5.17 (0.57) / 5.11 (0.56)	NA / 92.7 (10.9)	NA / 94.8 (10.1)	5.24 (0.57) / 5.18 (0.61)	5.26 (0.54) / 5.0 (0.52)	5.57 (0.51) / 5.48 (0.55)	5.66 (0.50) / 5.53 (0.50)	5.40 (0.55) / 5.20 (0.55)	4.58 (0.69) / 4.34 (0.64)	4.8 (0.7) / 4.7 (0.7)	4.9 (0.8) / 4.8 (0.7)	NA	5.32 (0.52) /5.14 (0.59)	5.30 (0.52) / 5.05 (0.51)	5.60 (1.88) / 5.58 (1.88)	5.6 (0.5) / 5.4 (0.5)	5.96 (1.30) / 5.67 (1.11)
	Genotyping platform and SNP panel	IBC chip	IBC chip	IBC chip	IBC chip	IBC chip	IBC chip	IBC chip	IBC chip	IBC chip		Affymetrix Genome-wide Human SNP Array 6.0	Affymetrix Genome-wide Human SNP Array 5.0	Illumina HumanCNV370-Quad v3.0	HumanOmniExpressExome8v1-2_A HumanOmniExpressExome-8v1_A	Illumina 1M, 1M-Duo	Affymetrix 6.0	HumanOmniExpressExome-8v1_B (WHIMS), Illumina HumanOmni1-Quad v1-0 B (GARNET)	Affymetrix 6.0 / Illumina 1M-Duo	Affymetrix 6.0 / Illumina 1M-Duo	Illumina 550 (+duo), Illumina 610 quad	Illumina 550 duo	Illumina 610 quad	Illumina 6k, Illumina 318K, Affymetrix 250K, Illumina 350K, Illumina 610K	Illumina OMNI-ExpressExome	Illumina OMNI-ExpressExome	HumanHap 300 Duo "+"	Human 1M-Duov3	HumMap550K, Human 6100-Quadv1, or Human 1M-Duov3	Affymetrix Genome-wide Human SNP Array 6.0	Illumina HumanCoreExome-24v1_A Beadchip	Illumina Hu370CNV
	Genotyping center	Broad Institute	Broad Institute	Broad Institute	Broad Institute	Broad Institute	Broad Institute	Broad Institute	Broad Institute	Broad Institute		Broeckel Lab, Medical College of Wisconsin	Broeckel Lab, Medical College of Wisconsin	Human Genomics Laboratory, Pennington Biomedical Research Center	Edinburgh CRF	Laboratory of Neurogenetics, National Institute on Aging, National Institutes of Health, Bethesda, MD	Fred Hutchinson Cancer Research Center in Seattle	Fred Hutchinson Cancer Research Center in Seattle	Genotyping Shared Resource, Advanced Genomic Technology Center, Mayo Clinic College of Medicine	Genotyping Shared Resource, Advanced Genomic Technology Center, Mayo Clinic College of Medicine	Human Genotyping Facility of the Genetic Laboratory of the Department of Internal Medicine, Erasmus MC, Rotterdam, The Netherlands	Human Genotyping Facility of the Genetic Laboratory of the Department of Internal Medicine, Erasmus MC, Rotterdam, The Netherlands	Human Genotyping Facility of the Genetic Laboratory of the Department of Internal Medicine, Erasmus MC, Rotterdam, The Netherlands	Human Genotyping Facility of the Genetic Laboratory of the Department of Internal Medicine, Erasmus MC, Rotterdam, The Netherlands	MSSM	MSSM	Amgen	McDonnell Genome Institute at Washington University in St. Louis, Missouri, USA	McDonnell Genome Institute at Washington University in St. Louis, Missouri, USA	Broad Institute	Centre National de Génotypage (Paris, France)	National Institute on Aging, National Institutes of Health
	Genotyping calling algorithm	-	-	-	-	-	-	-	-	-		Birdseed	BRLMM	Illumina GenomeStudio	Beadstudio-Gencall v3.0	Illumina GenomeStudio	Beadstudio-Gencall v3.0	Beadstudio-Gencall v3.0	Birdseed and Genome Studio	Birdseed and Genome Studio	Beadstudio-Gencall	Beadstudio-Gencall	Beadstudio-Gencall	Bead Studio	GenomeStudio	GenomeStudio	Beadstudio v. 3.3	Bead Studio	Bead Studio	Birdseed	GenCall	BeadStudio
SAMPLE QC	Call rate [filter detail / N individuals excluded]	0.95	0.95	0.95	0.95	0.95	0.95	0.95	0.95	0.95		Call rate >0.99	Call rate >0.97	1	Individuals with <97% call rate removed	0.95	0.95	0.95	.= 95%	.= 95%	Sample call rate <98%	Sample call rate <98%	Sample call rate <98%	Sample call rate <98%	>=98%	>=98%	>98%	Call rate>0.98	Call rate>0.98	Call rate >95%	>98%	>98%
	Ethnic outliers / other exclusions	Ethnic outliers	Ethnic outliers	Ethnic outliers	Ethnic outliers	Ethnic outliers	Genotype discordant with known sex or prior genotyping	Ethnic outliers	Ethnic outliers	Ethnic outliers		Removed subjects with sex discrepancies, corrected misreported relationships	Removed subjects with sex discrepancies, corrected misreported relationships	None	None	Ethnic outliers, cryptic relatedness, sex mismatch between reported and SNP predicted sex	Ethnic outliers, gender check, relatedness and duplicates	Ethnic outliers, gender check, relatedness and duplicates	Identical twins and sex mismatch; >= 6 SDs on first 10 PCs	Identical twins and sex mismatch; >= 6 SDs on first 10 PCs	Gender mismatch, excess autosomal heterozygosity, outlying identity-by-state clustering estimates	Gender mismatch, excess autosomal heterozygosity, outlying identity-by-state clustering estimates	Gender mismatch, excess autosomal heterozygosity, outlying identity-by-state clustering estimates	Gender mismatch, excess autosomal heterozygosity, outlying identity-by-state clustering estimates	Ethnic outliers, related individuals and duplicates	Ethnic outliers, related individuals and duplicates	Self-reported European verified by PCA	Removed 1 individual with unacceptable number of Mendelian errors	Removed 2 individuals with unacceptable number (greater than 600) of Mendelian errors	Duplicates, contaminated samples	Outlying individuals were excluded on the basis of relatedness, non-European ancestry, sex discrepancy	Gender mismatch, mismatch previous genotypes
	Individuals for analysis	3029	9588	1295	1443	7556	752	3952	1612	2298		958	1078	501	5303	1024	6579	7957	1263 (Affymetrix) 329 (Illumina)	1386 (Affymetrix) 173 (Illumina)	6291	2157	3048	3658	1528	783	22718	461	3285	3027	5744	5457
SNP QC (prior to imputation)	MAF filter	0.01	0.01	0.01	0.01	0.01	0.01	0.01	0.01	0.01		0.01	0.01	0.01	0.01	0.05	0.01	0.01	0.01	0.01	0.01	0.01	0.01	0.01	0.01	0.01	None	0.01	0.01	0.01	-	0.01
	HWE filter	1e-05	1e-05	1e-05	1e-05	1e-05	1e-05	1e-05	1e-05	1e-05		1e-06	1e-06	1e-06	1e-06	1e-07	1e-06	0.0001	NA	NA	1e-06	1e-06	1e-06	1e-06	5.00EE-5	5.00EE-5	1e-06	1e-06	1e-06	1e-06	1e-05	1e-06
	Call rate filter	0.9	0.9	0.9	0.9	0.9	0.9	0.9	0.9	0.9		0.95	0.95	0.99	0.98	0.95	0.95	0.98	0.95	0.95	0.98	0.98	0.98	0.98	0.95	0.95	0.9	0.98	0.98	0.98	0.98	0.98
	SNP number in QC'd dataset	46307	45578	46346	46506	47037	47046	46423	47093	47045		846812	358327	324607	9438897	907763	Not reported	Not reported	667,371 (Affymetrix) 870,197 (Illumina)	761,689 (Affymetrix) 1,013,737 (Illumina)	Not reported	Not reported	Not reported	Not reported	845969	845969	332927	992564	501404 in 550k, 530979 in 6100, and 910456 in 1M	Not reported	361046	307437
IMPUTATION STATS	Imputation software	-	-	-	-	-	-	-	-	-		MaCH for prephasing, MINIMAC for imputation	MaCH for prephasing, MINIMAC for imputation	MaCH/minimac	ShapeIt/IMPUTE2	MACH/minimac	Beagle/minimac	MaCH (version 1.0.16)	ShapeIt/IMPUTE2	ShapeIt/IMPUTE2	MaCH/minimac	MaCH/minimac	MaCH/minimac	MaCH/minimac	IMPUTE	IMPUTE	MaCH (v. 1.0.16)	MaCH for prephasing, MINIMAC for imputation	MaCH for prephasing, MINIMAC for imputation	IMPUTE2	IMPUTE2	MaCH/Minimac
	Imputation Reference Panel	-	-	-	-	-	-	-	-	-		1000G Phase I Integrated Release Version 3 Cosmopolitan Haplotypes (2010-11 data freeze, 2012-03-14 haplotypes)	1000G Phase I Integrated Release Version 3 Cosmopolitan Haplotypes (2010-11 data freeze, 2012-03-14 haplotypes)	1000Genomes	1000Gp1v3	1000 Genomes Project, Phase 1 Version 3 multi-ethnic reference panel March 2012 release	1000HG Cosmopolitan panel (version 3, March 2012 release)	1000HG Cosmopolitan panel (version 3, March 2012 release)	March 2012 (v3) 1000G reference panel	March 2012 (v3) 1000G reference panel	1000 Genomes phase I version 3	1000 Genomes phase I version 3	1000 Genomes phase I version 3	1000 Genomes phase I version 3	1000 Genome Phase 1	1000 Genome Phase 1	1000G phase I v.3 release (March 2012) cosmopolitan (ALL)	The reference phased haplotypes were the Cosmopolitan panel (including all races—version 2010-11 data freeze, 2012-03-04 haplotypes)	The reference phased haplotypes were the Cosmopolitan panel (including all races—version 2010-11 data freeze, 2012-03-04 haplotypes)	The reference phased haplotypes were the Cosmopolitan panel (including all races—version 2010-11 data freeze, 2012-03-04 haplotypes)	1000 Genomes 2011 v3	1000 Genomes 2011 v3
ANALYSIS	Adjustments	T2D: age, BMI, PC1, PC2, PC3, PC4; FG: age, sex, BMI, PC1, PC2, PC3	T2D: age, BMI, PC1, PC2, PC3, PC4; FG: age, sex, BMI, PC1, PC2, PC4	T2D: age, BMI, PC1, PC2, PC3, PC4; FG: age, sex, BMI, PC1, PC2, PC5	T2D: age, BMI, PC1, PC2, PC3, PC4; FG: age, sex, BMI, PC1, PC2, PC6	T2D: age, BMI, PC1, PC2, PC3, PC4; FG: age, sex, BMI, PC1, PC2, PC7	T2D: age, BMI, PC1, PC2, PC3, PC4; FG: age, sex, BMI, PC1, PC2, PC8	T2D: age, BMI, PC1, PC2, PC3, PC4; FG: age, sex, BMI, PC1, PC2, PC9	T2D: age, BMI, PC1, PC2, PC3, PC4; FG: age, sex, BMI, PC1, PC2, PC10	T2D: age, BMI, PC1, PC2, PC3, PC4; FG: age, sex, BMI, PC1, PC2, PC11		Age, sex, BMI, field center, PC1	Age, sex, BMI, field center	Not reported	Standard covariates	Age, sex, BMI, PCs	Age, sex, BMI, PCs	Age, sex, BMI, PCs	Age, BMI, PC1-PC4, sibship	Age, BMI, PC1-PC4, sibship	Age, BMI, PC1-2, sex	Age, BMI, PC1-2, sex	Age, BMI, PC1-2, sex	Age, BMI, familial relationship, sex	Age, sex, BMI, PCs	Age, sex, BMI, PCs	Eigenvector E2	Age, sex, and 10 PCs	Age, sex, batch, field centers, first 3 PCs	Age, sex, 4 PCs	Standard covariates, 4 PCs	Standard covariates, 2 PCs
	Analysis method for fasting glucose	Linear model	Linear model	Linear model	Linear model	Linear mixed effect model and GEE	Linear model	Linear model	Linear model	Linear model		GEE for model 1, and lmekin for models 2-4	GEE for model 1, and lmekin for models 2-4	ProbABEL	ProbABEL	GEE GLM	Linear regression	Linear regression	Linear mixed effects model	Linear mixed effects model	Linear regression	Linear regression	Linear regression	Linear regression	GEEGLM	GEEGLM	NA	lmekin	lmekin	Linear regression	Linear regression	Linear regression
	Analysis method for incident T2D	Proportional hazards model	Proportional hazards model	Proportional hazards model	Proportional hazards model	Proportional hazards model with robust sandwich variance estimator	Proportional hazards model	Proportional hazards model	Proportional hazards model	Proportional hazards model		NA	NA	NA	NA	Cox proportional hazards regression model with robust standard errors	NA	NA	Cox regression	Cox regression	Cox regression	Cox regression	Cox regression	NA	NA	NA	Cox regression	NA	NA	NA	NA	NA
	Software for analysis	R	R	R	R	R	R	R	R	R		R	R	ProbABEL	ProbABEL	R	ProbAbel	ProbAbel	R	R	R	R	R	R	R Package geepack	R Package geepack	SAS	R version 2.15.1	R version 2.15.1	ProbABEL	ProbABEL	R
REFERENCES	Reference cohort (PMID)	2646917	2646917	3204420	3204420	18366642	1669507	1669507	12397006	12397006		10964005	10964005	7674877	22786799	20828101	9492970, 14575938, 9875839	9492970, 14575938, 9875839	15121494	15121494	29064009	29064009	29064009	15845033; 15054401	23743551	23743551	18070814	8651220	8651220	14632260	23576214	17351290
	Reference GWAS (PMID)	19369658	19369658	NA	NA	19060907	20031568	20031568	21805149	21805149		21212386	21212386	22174390	5339960	26089329	NA	NA	NA	NA	NA	NA	NA	NA	NA	NA	NA	22479202	22479202	20400780	NA	NA
	Website	http://www2.cscc.unc.edu/aric	http://www2.cscc.unc.edu/aric	http://www.cardia.dopm.uab.edu/	http://www.cardia.dopm.uab.edu/	https://www.framinghamheartstudy.org/	http://www.chs-nhlbi.org/	http://www.chs-nhlbi.org/	http://www.mesa-nhlbi.org/	http://www.mesa-nhlbi.org/		https://clinicaltrials.gov/ct2/show/NCT00005267	https://clinicaltrials.gov/ct2/show/NCT00005267	https://www.pbrc.edu/heritage/	https://www.ed.ac.uk/generation-scotland	https://handls.nih.gov/	http://www.fredhutch.org/en.html	http://www.fredhutch.org/en.html	https://www.mayo.edu/research/centers-programs/cancer-research/shared-resources-core-facilities-services/gene-analysis	https://www.mayo.edu/research/centers-programs/cancer-research/shared-resources-core-facilities-services/gene-analysis	https://www.maelstrom-research.org/mica/individual-study/rs#/	https://www.maelstrom-research.org/mica/individual-study/rs#/	https://www.maelstrom-research.org/mica/individual-study/rs#/	http://www.gefos.org/?q=content/erasmus-rucphen-family-study-2	https://icahn.mssm.edu/research/genomics/core-facility	https://icahn.mssm.edu/research/genomics/core-facility	https://www.maelstrom-research.org/mica/individual-study/wghs#/	https://www.ncbi.nlm.nih.gov/projects/gap/cgi-bin/study.cgi?study_id=phs000221.v1.p1	https://www.ncbi.nlm.nih.gov/projects/gap/cgi-bin/study.cgi?study_id=phs000221.v1.p1	https://www.jacksonheartstudy.org/	www.neostudie.nl	www.hjarta.is
