# Supplementary material for: Smoking-by-genotype interaction in type 2 diabetes risk and fasting glucose
Source: PLoS One. 2020 May 7;15(5):e0230815. doi: 10.1371/journal.pone.0230815 (PMC7205201; doi:10.1371/journal.pone.0230815)
Supplement: S3 Table — (XLSX) [file pone.0230815.s003.xlsx]

## Sheet: Supplementary Table 3
Supplementary Table 3: SNPs meeting p<10-3 significance threshold for potential locus-smoking interaction for fasting glucose in discovery stage analyses among EA individuals and AA individuals
SNP	Aim	Race	CHR	POS	A1	A2	d_beta_main	d_p_main	d_beta_int	d_p_int	d_p_joint	d_beta_ever	d_p_ever	d_beta_never	d_p_never	r_beta_main	r_p_main	r_beta_int	r_p_int	r_p_joint	r_beta_ever	r_p_ever	r_beta_never	r_p_never	dr_beta_main	dr_p_main	dr_beta_int	dr_p_int	dr_p_joint	dr_beta_ever	dr_p_ever	dr_beta_never	dr_p_never
rs1056207	2	1	1	16217414	A	G	0.0746	0.6345	-1.3161	2.722e-05	0.0001025	-0.5344	0.01059	0.8487	0.0002677	0.0275	0.04008	-0.0174	0.5385	0.1313	0.0197	0.2768	0.0336	0.0747	0.0278	0.03718	-0.028	0.3204	0.09453	0.0155	0.3909	0.0391	0.03757
rs876018	2	1	1	20174514	A	T	0.3274	0.009006	-0.5401	0.02921	0.003506	0.1334	0.4238	0.6303	0.0006907	-0.0048	0.6543	0.0009	0.9686	0.9027	-0.0063	0.6682	-0.0009	0.9523	-0.0023	0.8313	-0.0034	0.8758	0.8792	-0.0053	0.719	0.0035	0.8206
rs12049408	2	1	1	22181291	A	G	-0.3127	0.005863	0.4559	0.04484	0.001981	-0.1132	0.46	-0.5673	0.0006075	0.0014	0.8672	0.0203	0.2707	0.9506	0.0041	0.7138	-0.0013	0.9136	-0.0004	0.9633	0.0232	0.2066	0.8445	0.0035	0.7562	-0.0045	0.7123
rs6300	2	1	1	23392220	A	G	-0.053	0.7274	1.2026	6.6e-05	0.000897	0.4455	0.02989	-0.6614	0.002911	0.001	0.9412	-0.0252	0.3888	0.6906	-0.0105	0.5858	0.0162	0.3975	0.0005	0.9689	-0.0135	0.6411	0.8612	-0.0064	0.7389	0.011	0.5633
rs1738475	2	1	1	23409478	C	G	-0.1467	0.1162	0.7011	0.000175	0.0003477	0.1429	0.2481	-0.5307	0.0001625	0.0196	0.02115	-0.0098	0.5774	0.05537	0.013	0.2513	0.0275	0.02448	0.0181	0.03164	-0.0035	0.8433	0.09463	0.0141	0.2104	0.0232	0.05686
rs10917360	2	1	1	23411597	A	G	0.1813	0.08543	-0.8047	0.0001089	0.0001338	-0.174	0.2175	0.6317	5.688e-05	-0.0124	0.1936	0.0167	0.393	0.2712	-0.0027	0.8336	-0.0224	0.09949	-0.0108	0.2562	0.0094	0.629	0.4351	-0.0042	0.7442	-0.0174	0.1996
rs632133	2	1	1	47037082	A	C	0.4385	0.02968	-0.853	0.03526	0.003327	0.0364	0.8949	0.9799	0.0006817	-0.0069	0.6977	-0.0022	0.9533	0.9859	-0.0045	0.8522	-0.003	0.9041	-0.0033	0.851	-0.0096	0.7969	0.9719	-0.0042	0.8622	0.0045	0.8575
rs17107541	2	1	1	53234926	A	G	-1.0434	0.0008004	0.6738	0.2667	0.0004598	-0.7578	0.07847	-1.4708	0.0006003	-0.0238	0.3384	-0.0491	0.2835	0.1671	-0.0315	0.361	-0.0032	0.9259	-0.0305	0.2179	-0.0449	0.3251	0.1228	-0.0363	0.2913	-0.0127	0.7099
rs1407716	2	1	1	116715001	T	C	-0.4931	0.007673	0.7023	0.05779	0.00195	-0.1466	0.5572	-0.9621	0.0003662	0.0264	0.1698	0.0295	0.4584	0.04393	0.0565	0.029	-0.0244	0.3681	0.0206	0.2805	0.0373	0.3455	0.03294	0.0542	0.03506	-0.0341	0.2074
rs1446963	2	1	1	157826155	A	G	0.1284	0.3251	-0.8557	0.0009913	0.003754	-0.1943	0.2679	0.5931	0.001915	0.0005	0.961	0.0233	0.2895	0.8549	-0.0014	0.9245	-0.0027	0.8673	0.0015	0.8898	0.017	0.4394	0.9409	-0.0029	0.847	0.0015	0.9222
rs2009112	2	1	1	216620152	T	C	0.3365	0.0003256	-0.2863	0.1287	0.0007107	0.2254	0.06964	0.4924	0.0004637	0.0106	0.2643	-0.0015	0.9412	0.5492	0.0077	0.5516	0.0123	0.3577	0.0141	0.1364	-0.0046	0.8155	0.3451	0.0101	0.4334	0.0167	0.209
rs1471915	2	1	1	228469247	A	G	0.2799	0.05341	-0.7194	0.01467	0.005364	-0.0631	0.7384	0.7316	0.00093	0.0171	0.4216	0.0558	0.2429	0.6096	0.0434	0.2219	-0.0042	0.8621	0.0227	0.2798	0.036	0.4457	0.6952	0.0399	0.2522	0.0049	0.8402
rs16831987	2	1	1	235020410	T	C	0.6776	0.035	-1.4548	0.01991	0.001715	0.0835	0.8429	1.6433	0.0004571	0.024	0.8217	-0.2503	0.2801	0.603	-0.1084	0.5569	0.1125	0.3529	0.0895	0.3741	-0.4004	0.06513	0.1764	-0.0774	0.6461	0.2105	0.07233
rs2797434	2	1	1	235927140	C	G	0.685	0.00127	0.8113	0.057	0.001423	0.9923	0.0004557	0.1674	0.5971	-0.0554	0.3926	0.0287	0.833	0.7411	-0.0496	0.5912	-0.0414	0.6401	0.0088	0.8874	0.1041	0.4218	0.8323	0.0536	0.5414	-0.0256	0.7633
rs2027432	2	1	1	245645064	A	G	0.2734	0.02269	-0.676	0.0048	0.001421	-0.0352	0.8249	0.6374	0.0004098	0.0243	0.1667	-0.04	0.2877	0.2589	-0.0001	0.998	0.0486	0.01743	0.0298	0.08665	-0.0557	0.134	0.1057	-0.0013	0.9649	0.0563	0.0056
rs6413458	2	1	2	21085097	A	G	0.7505	0.03029	1.924	0.00509	0.002607	1.5243	0.0009435	-0.3607	0.4642	-0.0006	0.9852	0.0333	0.5701	0.4751	0.0098	0.8341	-0.0227	0.5944	0.0062	0.8469	0.047	0.4217	0.4001	0.0257	0.5814	-0.0253	0.5514
rs4665963	2	1	2	27382196	T	C	-0.4222	8.28e-05	0.2425	0.2646	0.0001949	-0.3136	0.02793	-0.5725	0.0003701	-0.0063	0.4807	0.0005	0.9787	0.8153	-0.0041	0.7334	-0.0075	0.5611	-0.0093	0.2973	0.0022	0.9061	0.6226	-0.0064	0.5951	-0.0113	0.3831
rs7586601	2	1	2	27438170	A	G	-0.3957	3.041e-05	0.4107	0.03055	1.384e-05	-0.2381	0.05925	-0.6294	9.598e-06	-0.0236	0.00362	-0.0055	0.7419	0.01371	-0.0231	0.03493	-0.0263	0.02413	-0.0264	0.001086	-0.0023	0.8904	0.004268	-0.0247	0.02335	-0.0304	0.008823
rs13472	2	1	2	27453743	A	G	0.3564	0.0002216	-0.296	0.1254	0.0002651	0.2427	0.0598	0.532	0.0002127	0.0231	0.004779	0.0104	0.5322	0.01754	0.0263	0.0171	0.0216	0.06445	0.0255	0.001719	0.0082	0.6235	0.007281	0.0279	0.01107	0.0251	0.0314
rs813592	2	1	2	27575475	T	C	-0.3393	0.0004235	0.3316	0.08528	0.0003986	-0.2108	0.1002	-0.5325	0.0002154	-0.0232	0.004555	-0.0038	0.8214	0.01977	-0.0245	0.02616	-0.0245	0.03731	-0.0256	0.00171	-0.0013	0.9394	0.008176	-0.0259	0.0183	-0.028	0.01707
rs2293572	2	1	2	27582281	C	G	-0.3524	0.0002556	0.3248	0.092	0.0002573	-0.2304	0.07261	-0.543	0.0001644	-0.0222	0.006712	-0.0049	0.7698	0.02799	-0.0237	0.03197	-0.0231	0.04973	-0.0247	0.002505	-0.0024	0.8837	0.01167	-0.0252	0.02179	-0.0267	0.02315
rs11681351	2	1	2	27596927	A	G	0.3027	0.001641	-0.2941	0.1257	0.001856	0.1989	0.1207	0.4765	0.0009098	0.0201	0.01441	0.0088	0.6005	0.05155	0.0232	0.03561	0.0187	0.113	0.0222	0.006592	0.0065	0.6971	0.02711	0.0245	0.02575	0.0219	0.06306
rs12473794	2	1	2	49226889	T	C	-0.3942	0.7743	1.1758	0.6933	0.8917	-0.2171	0.8989	3.3564	0.0002212	-0.0267	0.505	0.015	0.8486	0.9969	-0.0069	0.8898	-0.0134	0.8284	-0.027	0.4999	0.0158	0.8401	0.996	-0.007	0.8868	-0.0134	0.8284
rs10187042	2	1	2	69846399	T	C	0.6252	0.05737	1.9156	0.004572	0.00216	1.4407	0.0006136	-0.4854	0.341	-0.0233	0.4015	-0.0459	0.4355	0.009292	-0.0597	0.0846	-0.0345	0.407	-0.0185	0.5038	-0.031	0.5973	0.01386	-0.0493	0.1528	-0.0376	0.365
rs721566	2	1	2	69867237	A	G	0.3836	0.001151	0.3012	0.2036	0.001491	0.5222	0.0006979	0.1933	0.286	0.0161	0.1399	-0.0475	0.0354	0.04103	-0.0002	0.9876	0.0429	0.01208	0.0194	0.075	-0.0443	0.04879	0.03154	0.0042	0.763	0.0443	0.009281
rs3783538	2	1	2	113254666	A	G	0.9038	0.4593	8.3221	6.435e-06	1.162e-07	5.2403	1.018e-06	-2.6463	0.0791	-0.0424	0.2833	-0.1051	0.2091	0.5014	-0.0516	0.2972	-0.0002	0.9967	-0.0414	0.2944	-0.0871	0.2972	0.6596	-0.0397	0.4225	-0.0034	0.9478
rs12475693	2	1	2	169461841	A	G	-0.6957	1.082e-06	-0.1779	0.534	2.338e-06	-0.8061	2.752e-05	-0.5931	0.004804	-0.0443	0.00117	-0.0099	0.7092	0.009424	-0.0462	0.01345	-0.0333	0.07383	-0.0504	0.0002053	-0.0115	0.6662	0.001993	-0.0535	0.004028	-0.0377	0.04177
rs2232328	2	1	2	169472792	C	G	-0.7242	5.669e-06	-0.0373	0.9052	8.371e-06	-0.7564	0.0003502	-0.7114	0.002746	-0.0553	6.955e-05	-0.0095	0.7291	0.0007122	-0.0532	0.005084	-0.0464	0.01513	-0.0605	1.231e-05	-0.0098	0.721	0.0001348	-0.059	0.001829	-0.0508	0.007615
rs2544367	2	1	2	169504534	T	C	-0.7226	6.256e-11	-0.2428	0.2719	5.289e-10	-0.831	3.421e-09	-0.5738	0.001076	-0.0556	4.82e-12	-0.0032	0.8475	2.698e-11	-0.0559	2.736e-07	-0.0583	3.635e-07	-0.0592	1.519e-13	-0.0046	0.7843	1.015e-12	-0.0607	2.242e-08	-0.0605	1.179e-07
rs16856300	2	1	2	169526548	A	C	-0.3397	0.0003106	-0.2089	0.271	0.001063	-0.4236	0.0007953	-0.2333	0.09495	-0.0357	0.0004136	0.0002	0.9931	0.000331	-0.0383	0.007705	-0.0386	0.004061	-0.0393	9.292e-05	-0.0024	0.9107	7.629e-05	-0.0434	0.002391	-0.0405	0.002487
rs3770603	2	1	2	169591464	T	C	0.5818	0.0004598	0.5555	0.09425	0.0005866	0.812	0.000245	0.2509	0.31	0.0317	0.03627	0.0489	0.1144	0.03737	0.0561	0.006033	0.0059	0.7766	0.0364	0.01571	0.0533	0.08387	0.01448	0.0627	0.00207	0.0077	0.7106
rs17615352	2	1	2	172522501	T	C	-0.1933	0.8432	-5.447	0.0003242	0.0002607	-0.8773	0.5527	1.5315	0.1101	-0.0147	0.871	-0.2958	0.1095	0.1845	-0.1769	0.2353	0.1123	0.2829	-0.0163	0.8572	-0.3742	0.04132	0.06934	-0.1769	0.2353	0.122	0.2414
rs11886625	2	1	2	211247516	T	C	NA	NA	NA	NA	NA	NA	NA	5.5275	4.756e-10	0.2025	0.114	0.0291	0.9082	0.2821	0.2495	0.1668	0.1825	0.3154	0.2025	0.114	0.0291	0.9082	0.2821	0.2495	0.1668	0.1825	0.3154
rs6716361	2	1	2	215950661	C	G	-0.1736	0.4432	1.6398	0.0004773	0.001841	0.621	0.03906	-1.0455	0.001848	-0.0401	0.08708	0.0612	0.2187	0.2659	-0.0324	0.3026	-0.0594	0.07468	-0.0416	0.07429	0.0789	0.1108	0.1709	-0.0252	0.4214	-0.0694	0.03654
rs1529874	2	1	2	233057832	A	G	0.7305	0.05212	-1.4706	0.04879	0.002529	0.3879	0.4669	1.7012	0.0005726	0.061	0.2932	0.1089	0.162	0.04981	0.1298	0.1999	0.012	0.8486	0.0772	0.1782	0.0912	0.2392	0.03767	0.1389	0.1626	0.0399	0.5232
rs17624218	2	1	3	143983170	T	C	-0.0912	0.4373	-0.7875	0.0007693	0.005764	-0.4222	0.007576	0.3253	0.05892	-0.0146	0.1495	0.0023	0.9162	0.4101	-0.0135	0.3215	-0.0113	0.4325	-0.0152	0.1324	-0.0045	0.8351	0.3957	-0.0167	0.2194	-0.0089	0.5347
rs12721269	2	1	3	149920018	T	C	-0.0746	0.8229	-2.258	0.0006874	0.007101	-0.9101	0.03824	1.1	0.02653	0.014	0.7246	0.026	0.7688	0.7789	-0.0059	0.907	0.0158	0.7779	0.0126	0.7497	-0.0142	0.8712	0.8613	-0.018	0.7182	0.0299	0.5912
rs7634096	2	1	3	152570327	T	C	-0.3122	0.005051	0.4366	0.05119	0.002002	-0.1146	0.4406	-0.5885	0.0003988	0.0173	0.07934	0.0165	0.4167	0.1238	0.0267	0.04676	0.0004	0.9749	0.0146	0.1363	0.0199	0.3235	0.1453	0.0255	0.05617	-0.0038	0.7852
rs7646193	2	1	3	152570696	T	G	0.2773	0.2195	-1.1925	0.006752	0.002688	-0.3913	0.2018	1.1184	0.0005752	0.0476	0.03481	-0.0052	0.906	0.06413	0.0228	0.4628	0.0636	0.04046	0.0499	0.02617	-0.017	0.6968	0.03583	0.0184	0.5512	0.0734	0.01759
rs7637803	2	1	3	152571916	T	C	-0.306	0.005998	0.4068	0.06948	0.002889	-0.1194	0.422	-0.5671	0.0006397	0.0178	0.07075	0.0164	0.418	0.1125	0.0271	0.04267	0.0006	0.9638	0.0152	0.1218	0.0196	0.3308	0.1348	0.0259	0.05176	-0.0034	0.8048
rs11706810	2	1	3	161642615	T	C	0.3518	0.0001264	0.2665	0.1453	0.0002092	0.4668	0.0001364	0.1886	0.169	0.0027	0.7352	-0.0226	0.1758	0.2144	-0.0063	0.5641	0.019	0.09722	0.0054	0.4957	-0.0201	0.2258	0.2095	-0.0024	0.8216	0.0202	0.07656
rs6808083	2	1	3	161654147	T	C	-0.4078	1.031e-05	-0.2459	0.1856	2.455e-05	-0.5034	4.594e-05	-0.266	0.05405	-0.0015	0.853	0.0188	0.2662	0.3546	0.0066	0.5551	-0.0161	0.1555	-0.0047	0.5589	0.0165	0.3249	0.3384	0.0023	0.8356	-0.0179	0.1145
rs7678463	2	1	4	3740750	C	G	-0.1206	0.3452	0.8724	0.0005859	0.001838	0.2381	0.1621	-0.6078	0.001407	-0.011	0.3623	0.0275	0.2781	0.117	0.0025	0.8776	-0.0316	0.06272	-0.012	0.3179	0.0359	0.1546	0.06217	0.0048	0.7702	-0.0363	0.03194
rs6532244	2	1	4	77344902	A	C	-0.0724	0.4519	-0.6723	0.000471	0.003326	-0.3446	0.006796	0.2797	0.05441	0.0007	0.9348	0.0056	0.7443	0.8762	0.0065	0.5666	-0.0038	0.7488	0.0001	0.9883	0.0002	0.9911	0.9771	0.0036	0.7488	-0.0019	0.8757
rs17460870	2	1	4	142783317	A	C	0.6953	0.01094	1.3722	0.01017	0.0006827	1.3356	0.0001988	-0.1518	0.7133	-0.0274	0.3209	0.1212	0.01612	0.05027	0.0182	0.6313	-0.084	0.02816	-0.0197	0.4728	0.1324	0.008289	0.02586	0.033	0.3804	-0.0846	0.02645
rs10305929	2	1	4	148682480	A	G	-0.8877	0.005497	-1.1495	0.06812	0.002204	-1.4966	0.000324	-0.2462	0.6068	0.0055	0.8808	-0.1932	0.007764	0.005608	-0.0724	0.1657	0.1029	0.03077	-0.0063	0.8611	-0.2058	0.004301	0.002477	-0.0952	0.06587	0.0994	0.03608
rs3931397	2	1	4	149298947	T	G	-0.4509	0.00905	-0.8779	0.01005	0.0009288	-0.8636	0.0001648	0.0358	0.8895	0.0065	0.6814	-0.044	0.1799	0.4603	-0.006	0.7722	0.0284	0.2442	0.0024	0.8778	-0.0518	0.1126	0.3836	-0.0132	0.5224	0.0285	0.2412
rs6811001	2	1	4	149303691	T	C	-0.465	0.0069	-0.8527	0.01213	0.0008192	-0.8681	0.000143	0.0085	0.9735	0.0071	0.6535	-0.044	0.1785	0.4606	-0.005	0.8085	0.0288	0.237	0.0029	0.8549	-0.0515	0.1131	0.3947	-0.0123	0.551	0.0286	0.2382
rs7667857	2	1	4	157971906	A	G	0.6679	0.008867	-1.1032	0.02991	0.0006599	0.1946	0.5685	1.2662	0.001062	-0.0036	0.8071	0.0052	0.858	0.9834	-0.0046	0.8221	-0.005	0.8066	-0.0013	0.9275	0.0014	0.9606	0.9953	-0.0039	0.8492	-0.0013	0.9494
rs10515237	2	1	5	95777305	A	G	0.2327	0.02144	0.5543	0.006484	0.002425	0.4548	0.0008182	-0.0924	0.5372	0.0299	0.0005932	0.0145	0.4299	0.006404	0.034	0.00333	0.0146	0.2459	0.0314	0.0002917	0.019	0.3004	0.002908	0.0372	0.001286	0.0138	0.2694
rs17637711	2	1	5	147485084	T	C	-1.0358	3.613e-06	0.6044	0.1799	4.632e-06	-0.8378	0.004762	-1.3716	3.746e-05	0.0127	0.5639	-0.0263	0.5435	0.6869	0.0018	0.9522	0.0294	0.3302	0.0022	0.9208	-0.0205	0.6336	0.8581	-0.0071	0.8143	0.0176	0.5569
rs752266	2	1	5	159273610	A	G	0.7225	9.483e-05	-0.4989	0.1834	0.0002338	0.5119	0.03376	1.0555	0.0002054	-0.0191	0.2425	0.0314	0.3791	0.4048	-0.0002	0.9911	-0.0324	0.1594	-0.0132	0.4165	0.0267	0.4532	0.417	0.0043	0.8466	-0.0251	0.2734
rs13213613	2	1	6	20819433	A	T	0.7725	0.01308	-1.3589	0.03023	0.001587	0.2803	0.5165	1.5162	0.0004149	-0.0497	0.0869	-0.035	0.577	0.2235	-0.0635	0.09784	-0.0379	0.3408	-0.0425	0.142	-0.0483	0.4395	0.2784	-0.0609	0.1113	-0.0244	0.5386
rs9295480	2	1	6	20844996	A	T	0.3215	0.0007082	-0.2645	0.1621	0.0006932	0.1966	0.1206	0.4953	0.0004644	0.0161	0.0492	0.0244	0.1478	0.0866	0.0237	0.03256	0.0057	0.6292	0.0185	0.02386	0.0221	0.188	0.05715	0.0251	0.02325	0.0091	0.4368
rs4710944	2	1	6	20852706	T	C	-0.5519	4.835e-05	0.3089	0.2498	0.0001175	-0.3794	0.04548	-0.7217	0.0002225	-0.014	0.09182	-0.0009	0.961	0.2494	-0.0128	0.2507	-0.0153	0.2044	-0.0161	0.05309	0.0005	0.977	0.1593	-0.0141	0.2046	-0.018	0.1339
rs7765413	2	1	6	20859220	C	G	0.3897	2.64e-05	-0.307	0.09429	1.653e-05	0.2485	0.04621	0.5765	2.36e-05	0.015	0.06108	0.0154	0.3561	0.1912	0.0162	0.1331	0.0127	0.2715	0.0179	0.02511	0.0127	0.4433	0.0948	0.018	0.09399	0.0168	0.1439
rs9465889	2	1	6	20882292	T	C	0.3873	2.95e-05	-0.2601	0.1555	2.82e-05	0.2642	0.03397	0.5513	5.306e-05	0.0148	0.0647	0.0158	0.3414	0.1888	0.0161	0.1359	0.0127	0.2724	0.0176	0.02701	0.0135	0.4131	0.09357	0.018	0.09387	0.0166	0.1492
rs1563727	2	1	6	21339453	C	G	0.3021	0.001445	-0.3581	0.06133	0.00166	0.1762	0.1574	0.4821	0.0008259	0.0002	0.981	0.0233	0.2567	0.4259	0.0115	0.3896	-0.0148	0.2882	0.0036	0.7146	0.0189	0.3538	0.4947	0.0134	0.3121	-0.0101	0.47
rs389419	2	1	6	29629424	T	C	0.2191	0.1703	1.1457	0.0003538	0.0007721	0.6808	0.001495	-0.3722	0.1106	-0.0321	0.5625	0.0196	0.7512	0.8489	-0.1262	0.1769	0.0548	0.3721	-0.0051	0.9218	0.0607	0.3178	0.61	0.0058	0.9456	0.0265	0.6553
rs1736938	2	1	6	29901569	A	G	0.0825	0.3697	-0.6208	0.0007781	0.00152	-0.1845	0.1322	0.4443	0.001143	NA	NA	NA	NA	NA	NA	NA	NA	NA	0.0871	0.3347	-0.6224	0.0006899	0.001314	-0.1868	0.1221	0.4414	0.001046
rs2229092	2	1	6	31648736	A	C	0.8167	0.01878	1.8973	0.006057	0.002352	1.6401	0.000582	-0.1247	0.8068	-0.0012	0.9662	0.0197	0.7206	0.9525	-0.0063	0.8966	0.001	0.9766	0.0045	0.8775	0.0321	0.5594	0.8388	0.0112	0.8167	0.0004	0.9893
rs9296009	2	1	6	32222493	A	T	0.4286	0.0002024	0.3141	0.1738	0.0002869	0.572	0.0001831	0.2471	0.1525	0.1426	0.7555	-0.2266	0.8044	0.917	0.1812	0.7816	0.246	0.6978	0.4148	0.0001608	0.2802	0.2077	0.0002716	0.552	0.0001708	0.2464	0.1341
rs7775386	2	1	6	132198842	T	C	0.4014	0.002555	-0.5168	0.05249	0.003341	0.1962	0.2703	0.6792	0.0005913	0.0091	0.4286	0.04	0.09725	0.3113	0.0227	0.1464	-0.0108	0.5012	0.0121	0.2909	0.0354	0.1399	0.3255	0.024	0.1224	-0.0061	0.7017
rs13203080	2	1	6	136926504	A	G	-0.2187	0.09474	0.7284	0.004766	0.002319	0.1382	0.4303	-0.6609	0.000631	-0.002	0.8944	0.0532	0.07605	0.1548	0.0223	0.291	-0.0345	0.07622	-0.0047	0.7481	0.0624	0.03607	0.07791	0.024	0.2516	-0.0409	0.03445
rs276497	2	1	6	137388820	A	G	-1.5584	0.005734	-1.5828	0.1405	0.004446	-2.8165	0.0002937	-0.8548	0.3653	0.0371	0.7404	0.1137	0.7404	0.9884	0.0665	0.8279	0.0193	0.8624	-0.0242	0.8255	-0.0469	0.8858	0.3759	-0.3311	0.2436	0.0063	0.9542
rs1771845	2	1	6	151272530	A	G	-0.0687	0.4715	-0.6321	0.000925	0.006223	-0.3044	0.01678	0.2685	0.05925	0.0118	0.1874	-0.0079	0.6686	0.3899	0.0097	0.4285	0.0154	0.2172	0.0111	0.2138	-0.0138	0.4516	0.3828	0.0067	0.5819	0.0174	0.1611
rs9478510	2	1	6	154531413	A	T	-0.312	0.1079	1.0033	0.009614	0.002109	0.1764	0.4948	-0.9861	0.0005869	-0.0029	0.8594	-0.0235	0.4821	0.7502	-0.012	0.5857	0.0079	0.7359	-0.0051	0.7521	-0.0158	0.635	0.8301	-0.0106	0.6277	0.0012	0.9582
rs9478515	2	1	6	154553226	C	G	-0.2106	0.2517	1.0467	0.004173	0.001909	0.3129	0.1992	-0.9153	0.0008191	-0.0011	0.9473	-0.0228	0.4915	0.7855	-0.0099	0.6517	0.0091	0.6961	-0.0027	0.8662	-0.014	0.6723	0.8998	-0.0073	0.7397	0.0024	0.9189
rs2041547	2	1	7	44167409	T	C	-0.4425	1.731e-06	0.2595	0.161	8.209e-06	-0.3633	0.003385	-0.5411	7.885e-05	-0.0372	3.722e-06	-0.0079	0.6344	1.904e-05	-0.038	0.0004921	-0.0338	0.003323	-0.0404	4.69e-07	-0.0058	0.7276	2.759e-06	-0.0405	0.0001892	-0.0375	0.001086
rs1859592	2	1	7	44551551	A	G	-0.9044	0.01527	-1.5362	0.03446	0.005101	-1.7678	0.000585	-0.001	0.9985	0.0118	0.7851	-0.0008	0.9915	0.97	0.0336	0.587	-0.0074	0.8975	-0.0008	0.9851	-0.0168	0.8206	0.9706	0.007	0.9093	-0.0073	0.8977
rs6952653	2	1	7	92214063	T	C	0.5795	0.0002415	0.629	0.04881	0.0001944	0.8381	6.499e-05	0.1604	0.4964	-0.0077	0.5913	0.0168	0.5785	0.8559	-0.0016	0.9321	-0.0104	0.6127	-0.0027	0.8483	0.0223	0.4571	0.8343	0.0054	0.7748	-0.0091	0.6581
rs1076218	2	1	7	92229819	T	C	0.5182	0.0009592	0.5676	0.07429	0.0008436	0.7592	0.0002704	0.1244	0.5962	-0.0155	0.2993	0.0162	0.6097	0.6797	-0.0094	0.6374	-0.0152	0.4804	-0.0105	0.4796	0.0217	0.4902	0.779	-0.0022	0.9098	-0.014	0.5148
rs2237575	2	1	7	92235575	A	G	-0.5575	0.0004114	-0.5838	0.06784	0.0003834	-0.8007	0.0001293	-0.1602	0.4987	0.0071	0.616	-0.0102	0.7326	0.9018	0.0042	0.8235	0.0074	0.7178	0.0024	0.864	-0.0153	0.6067	0.9211	-0.0024	0.8964	0.0061	0.765
rs3802073	2	1	7	92240416	T	C	0.543	0.0005256	0.6099	0.05419	0.0004314	0.7971	0.0001283	0.1333	0.5688	-0.0088	0.5324	0.0113	0.7023	0.876	-0.0043	0.8165	-0.0088	0.6639	-0.0042	0.7647	0.0167	0.5719	0.9032	0.0023	0.9028	-0.0077	0.7032
rs757835	2	1	7	139363647	T	C	-0.4272	0.0001542	-0.2502	0.2708	0.0004242	-0.5489	0.0002568	-0.2668	0.1142	-0.0262	0.01085	0.0213	0.3134	0.01884	-0.0165	0.2352	-0.0387	0.008691	-0.0296	0.003837	0.0189	0.3684	0.008687	-0.0211	0.1269	-0.0405	0.005846
rs1105946	2	1	7	151030309	A	G	NA	NA	NA	NA	NA	-4.3193	5.534e-06	NA	NA	-0.0452	0.268	0.0902	0.2824	0.1491	-0.0302	0.5641	-0.0941	0.08719	-0.0452	0.268	0.0902	0.2824	0.1491	-0.0302	0.5641	-0.0941	0.08719
rs10235478	2	1	7	151031236	T	C	NA	NA	NA	NA	NA	-4.5495	0.0003529	NA	NA	-0.0319	0.4528	0.0457	0.601	0.2705	-0.0319	0.5552	-0.078	0.1699	-0.0319	0.4528	0.0457	0.601	0.2705	-0.0319	0.5552	-0.078	0.1699
rs10251362	2	1	7	151031506	T	C	NA	NA	NA	NA	NA	4.6931	1.68e-06	NA	NA	0.0387	0.3699	-0.0598	0.4964	0.2291	0.0346	0.5367	0.0837	0.1382	0.0387	0.3699	-0.0598	0.4964	0.2291	0.0346	0.5367	0.0837	0.1382
rs2466052	2	1	8	32631182	A	G	0.4127	0.2186	-2.1329	0.003683	0.002221	-0.6796	0.1348	1.6627	0.000677	0.0115	0.6353	-0.0155	0.7334	0.7054	0.0124	0.7145	0.0168	0.6075	0.0136	0.5734	-0.0237	0.6011	0.6211	0.0084	0.8039	0.0242	0.4581
rs17396080	2	1	8	66817257	T	C	0.0802	0.4202	0.6867	0.0005356	0.003572	0.3664	0.006223	-0.2934	0.04448	0.0085	0.2966	-0.0131	0.4296	0.6201	0.0044	0.6945	0.0109	0.3405	0.009	0.2675	-0.0082	0.6192	0.6145	0.0069	0.532	0.009	0.4305
rs2669425	2	1	8	105464759	A	G	0.1915	0.07809	0.6887	0.00176	0.001444	0.4981	0.0006566	-0.2013	0.21	-0.0054	0.7709	0.0062	0.8682	0.7869	0.0036	0.9148	-0.0097	0.6353	0.0005	0.9791	0.0252	0.49	0.5152	0.029	0.3754	-0.0128	0.5269
rs11989843	2	1	8	118220174	A	G	-0.4474	0.0001018	0.1995	0.384	0.0003784	-0.3525	0.02134	-0.5764	0.0008536	-0.0105	0.2832	-0.065	0.001481	0.01882	-0.0315	0.01614	0.0194	0.1679	-0.0137	0.1588	-0.0628	0.002035	0.01719	-0.0339	0.009325	0.0154	0.2728
rs2466298	2	1	8	118252839	A	C	-0.4608	2.007e-05	0.1903	0.3789	6.596e-05	-0.3856	0.007648	-0.5467	0.0006985	-0.019	0.04819	-0.0093	0.6424	0.2509	-0.0198	0.1357	-0.0098	0.4656	-0.0227	0.018	-0.0076	0.7041	0.13	-0.0229	0.08263	-0.0136	0.31
rs10755915	2	1	8	119182417	A	G	0.001	0.9919	-0.7393	0.000133	0.0007734	-0.3126	0.0147	0.431	0.002856	0.0057	0.485	0.0014	0.9351	0.6698	0.0098	0.3728	-0.0001	0.9903	0.0057	0.4882	-0.0041	0.8025	0.8029	0.0074	0.5007	0.0028	0.8113
rs10091912	2	1	8	126507997	A	T	-0.0022	0.9918	1.4968	0.0004019	0.00182	0.6078	0.03164	-0.898	0.004517	0.0189	0.3402	0.0204	0.6186	0.5953	0.0283	0.306	-0.013	0.6115	0.0187	0.3426	0.034	0.4033	0.4363	0.0339	0.2178	-0.0189	0.4583
rs10956245	2	1	8	126509542	T	C	-0.0077	0.9696	1.4739	0.0002516	0.001372	0.621	0.0226	-0.8541	0.003779	0.0217	0.2661	0.0218	0.5862	0.5403	0.0327	0.2304	-0.0042	0.87	0.0214	0.2697	0.0361	0.3657	0.404	0.0387	0.1537	-0.0107	0.6749
rs1011970	2	1	9	22052134	T	G	0.4789	0.0001027	-0.2494	0.3092	0.0003805	0.3567	0.03225	0.6277	0.0005299	0.0301	0.1353	-0.0278	0.5142	0.2437	0.0183	0.6121	0.0416	0.06	0.0421	0.03434	-0.0343	0.4136	0.07659	0.0339	0.3369	0.0504	0.02157
rs706115	2	1	9	33243605	C	G	0.4117	0.0009132	0.3286	0.1917	0.001754	0.5673	0.000583	0.212	0.2566	0.0192	0.09275	-0.0118	0.6126	0.1338	0.0114	0.4691	0.0226	0.1576	0.0227	0.04653	-0.0089	0.702	0.07619	0.0165	0.2909	0.0241	0.1313
rs706119	2	1	9	33249777	T	G	0.4497	0.0003199	0.2843	0.2602	0.0007265	0.5899	0.0003526	0.2798	0.1393	0.0174	0.1269	-0.0041	0.8602	0.2213	0.0125	0.4233	0.0167	0.2981	0.0211	0.06294	-0.0017	0.9432	0.1209	0.0177	0.2533	0.0186	0.2434
rs3758271	2	1	9	33253208	T	C	0.4623	0.0002729	0.2004	0.4352	0.001013	0.5608	0.0008684	0.3361	0.07909	0.0206	0.08562	-0.0196	0.4253	0.09865	0.0106	0.519	0.0273	0.1023	0.0246	0.03892	-0.0176	0.4724	0.05045	0.0159	0.3295	0.0298	0.07402
rs17082865	2	1	9	81871642	A	G	0.9778	0.008039	1.2701	0.07676	0.01795	2.0178	0.0001491	0.2076	0.6897	-0.0109	0.6831	-0.027	0.6424	0.8303	-0.0055	0.8662	-0.0246	0.5876	-0.0055	0.8353	-0.0184	0.7507	0.8509	0.0023	0.9427	-0.0228	0.6134
rs2147060	2	1	9	94200298	T	C	-0.3625	8.442e-05	0.49	0.008103	7.668e-06	-0.1553	0.2081	-0.6498	2.172e-06	0.0025	0.758	0.0176	0.2962	0.4988	0.0106	0.3308	-0.0073	0.5205	-0.0004	0.9624	0.0216	0.1984	0.4263	0.0092	0.3928	-0.0119	0.2962
rs7040561	2	1	9	127568799	A	T	-0.0788	0.5491	-1.022	8.306e-05	0.0003705	-0.4895	0.005475	0.5083	0.008527	-0.0206	0.2842	-0.0651	0.1031	0.3024	-0.0546	0.09815	0.0042	0.8467	-0.0218	0.2516	-0.0874	0.02673	0.1078	-0.0698	0.03143	0.0105	0.6228
rs657152	2	1	9	135129086	A	C	0.3297	0.0005477	-0.581	0.002458	3.583e-05	0.1036	0.4124	0.6434	7.23e-06	-0.0031	0.8486	0.0118	0.7151	0.7838	0.0129	0.6655	-0.0123	0.4971	0.0069	0.6701	-0.0047	0.8831	0.8575	0.0177	0.5409	-0.0017	0.9234
rs651007	2	1	9	135143696	T	C	0.4621	4.077e-05	-0.5331	0.01864	4.948e-06	0.2367	0.1173	0.7869	2.319e-06	0.0021	0.9169	0.0059	0.8826	0.9299	0.015	0.6726	-0.0071	0.7449	0.0165	0.399	-0.0103	0.792	0.7164	0.027	0.4332	0.0067	0.7579
rs3740163	2	1	10	17167832	A	T	-0.6726	0.03449	-1.2501	0.04444	0.004225	-1.4125	0.0007151	0.1852	0.6936	-0.0381	0.1896	-0.0168	0.7756	0.3772	-0.0517	0.1709	-0.0234	0.5767	-0.0437	0.1311	-0.0277	0.6364	0.238	-0.063	0.09369	-0.0218	0.6022
rs4933991	2	1	10	85990007	T	C	-0.0918	0.344	0.7451	0.0001134	0.0001727	0.2142	0.09822	-0.528	0.0002583	-0.0012	0.8833	0.0036	0.8378	0.9677	-0.0003	0.9814	-0.0049	0.6798	-0.002	0.8148	0.0098	0.5753	0.83	0.0014	0.9014	-0.0084	0.4737
rs3802656	2	1	10	90965629	A	G	0.0246	0.8181	-0.8075	0.000136	0.0009206	-0.2878	0.04347	0.4495	0.005138	0.0039	0.6752	0.0305	0.1085	0.1455	0.0164	0.19	-0.0171	0.1953	0.004	0.6614	0.0237	0.2112	0.2626	0.014	0.2615	-0.0139	0.2929
rs487161	2	1	10	95385717	A	G	0.2628	0.005204	-0.4617	0.01391	0.001088	0.0632	0.6129	0.5095	0.0003014	0.003	0.7517	0.0115	0.5545	0.9418	0.0015	0.9073	0.0042	0.748	0.0057	0.5465	0.0064	0.7419	0.8009	0.0022	0.8666	0.0085	0.5084
rs11192967	2	1	10	108329322	T	C	-0.4377	0.08363	1.4755	0.00344	0.003091	0.2332	0.4885	-1.2465	0.0009912	-0.0067	0.7917	-0.0715	0.1648	0.1138	-0.0565	0.1294	0.0389	0.2297	-0.0111	0.6603	-0.0553	0.2807	0.1841	-0.0528	0.1541	0.0293	0.3636
rs4917477	2	1	10	108336217	A	T	0.0638	0.5626	-0.8657	6.887e-05	0.0004687	-0.3218	0.02796	0.5439	0.0009449	-0.0127	0.1889	-0.0219	0.2673	0.3329	-0.0177	0.1826	-0.0038	0.7818	-0.0121	0.2088	-0.0288	0.1422	0.2547	-0.0202	0.1252	0.0001	0.9962
rs7092874	2	1	10	108339789	A	T	0.4906	0.06701	-1.7584	0.0009358	0.001121	-0.3068	0.3823	1.4598	0.0003118	0.0011	0.9675	0.098	0.06525	0.05356	0.0575	0.1258	-0.0584	0.08492	0.0058	0.8226	0.0792	0.1339	0.1008	0.0532	0.1543	-0.0476	0.1593
rs7904118	2	1	10	108340724	T	C	0.4905	0.07319	-1.7894	0.0009592	0.001385	-0.3244	0.3687	1.4584	0.0003743	0.0014	0.9583	0.1026	0.05597	0.04666	0.0592	0.1175	-0.059	0.08392	0.006	0.8192	0.0839	0.1164	0.08851	0.0548	0.145	-0.0482	0.1558
rs17121023	2	1	10	108342175	T	C	0.536	0.05163	-1.7151	0.00163	0.001898	-0.2428	0.5046	1.4515	0.0004221	0.0056	0.8368	0.0845	0.1242	0.1016	0.0545	0.1677	-0.0477	0.1668	0.0108	0.6886	0.066	0.2272	0.169	0.0508	0.1955	-0.0369	0.2821
rs4074720	2	1	10	114738487	T	C	0.4109	1.094e-05	-0.2053	0.2726	3.123e-05	0.324	0.009746	0.5222	0.0001602	0.0266	0.001099	0.0132	0.4377	0.006033	0.0317	0.004218	0.0132	0.2538	0.0296	0.000267	0.0114	0.5024	0.001811	0.0341	0.002047	0.0168	0.144
rs4506565	2	1	10	114746031	A	T	-0.4662	3.231e-06	0.179	0.3732	1.381e-05	-0.3936	0.002942	-0.5582	0.0002171	-0.0441	1.278e-06	-0.0199	0.3126	0.0001186	-0.047	0.0001253	-0.0293	0.02529	-0.0477	1.448e-07	-0.018	0.3593	1.921e-05	-0.05	4.11e-05	-0.0334	0.01049
rs4132670	2	1	10	114757761	A	G	0.4584	4.706e-06	-0.089	0.6568	3.443e-05	0.4165	0.001646	0.502	0.000895	0.0507	6.14e-09	0.0173	0.3562	1.144e-06	0.0533	5.096e-06	0.0365	0.003709	0.0538	5.657e-10	0.0163	0.381	1.466e-07	0.0562	1.374e-06	0.0398	0.001489
rs6585202	2	1	10	114772793	T	C	-0.4133	8.665e-06	0.1855	0.3218	2.976e-05	-0.3271	0.008485	-0.5163	0.0001894	-0.0263	0.001018	-0.0146	0.38	0.004922	-0.033	0.00225	-0.01	0.3799	-0.0292	0.0002458	-0.013	0.4332	0.001547	-0.0352	0.001048	-0.0136	0.2334
rs7924080	2	1	10	114777002	T	C	-0.4075	1.107e-05	0.1821	0.3299	4.007e-05	-0.3232	0.009165	-0.5087	0.0002261	-0.0269	0.0007932	-0.014	0.4037	0.003959	-0.0334	0.002046	-0.011	0.3373	-0.0299	0.0001887	-0.0124	0.458	0.001208	-0.0357	0.0009511	-0.0145	0.204
rs12243326	2	1	10	114778805	T	C	-0.5263	3.021e-07	-0.0255	0.9019	2.119e-06	-0.5317	8.278e-05	-0.5109	0.001076	-0.0423	1.04e-05	-0.0197	0.329	0.0001884	-0.0465	0.000328	-0.0263	0.0556	-0.0466	1.052e-06	-0.0198	0.3252	2.461e-05	-0.0511	7.382e-05	-0.0302	0.02758
rs11594681	2	1	10	114873312	A	G	-0.0891	0.3531	0.6406	0.000804	0.002596	0.1798	0.1601	-0.4491	0.00179	-0.0158	0.05697	0.0122	0.4818	0.3297	-0.0099	0.3789	-0.0138	0.2406	-0.0163	0.04786	0.0174	0.3135	0.2472	-0.0084	0.4523	-0.0167	0.1522
rs2074197	2	1	11	2781855	T	C	-0.7164	0.0009316	0.8172	0.06059	0.0008444	-0.3608	0.2027	-1.1898	0.000324	-0.0179	0.3912	0.017	0.677	0.5561	-0.0009	0.976	-0.0285	0.3021	-0.0245	0.2368	0.024	0.5542	0.398	-0.0047	0.8697	-0.0368	0.1819
rs11602964	2	1	11	2782447	T	C	-0.7268	0.0006643	0.8369	0.05133	0.0004904	-0.3593	0.1994	-1.2215	0.000179	-0.0174	0.4037	0.016	0.6948	0.6053	-0.001	0.9723	-0.0267	0.3346	-0.0244	0.2399	0.0235	0.5636	0.4335	-0.0049	0.8637	-0.0354	0.1985
rs10766379	2	1	11	2782775	A	G	0.6768	0.001219	-0.8151	0.05249	0.0009548	0.3331	0.2205	1.1606	0.0003166	0.0189	0.3609	-0.0177	0.6628	0.5843	0.0029	0.9194	0.0276	0.3135	0.0255	0.2153	-0.0251	0.5337	0.4179	0.0066	0.8151	0.036	0.1876
rs8181588	2	1	11	2788117	T	C	0.6328	0.00263	-0.7971	0.05886	0.001876	0.3005	0.2756	1.1016	0.0005851	0.0209	0.3106	-0.0125	0.7579	0.5667	0.0068	0.8109	0.0281	0.3066	0.027	0.1888	-0.0197	0.6248	0.4077	0.01	0.7227	0.0361	0.1868
rs10766530	2	1	11	19166688	A	G	-0.3435	0.00821	0.4491	0.08071	0.003466	-0.1204	0.4938	-0.6351	0.0008148	0.0042	0.7517	-0.0125	0.6598	0.8772	-0.001	0.9565	0.0011	0.9537	0.0005	0.9692	-0.0069	0.8064	0.7302	-0.0023	0.8984	-0.005	0.7851
rs2292912	2	1	11	45834264	C	G	0.3567	0.001999	0.736	0.00136	4.452e-05	0.6621	1.166e-05	-0.0875	0.6184	0.0279	0.005455	0.0266	0.2047	0.01384	0.0367	0.007195	0.0135	0.34	0.0304	0.002323	0.0325	0.1194	0.004228	0.042	0.002035	0.0128	0.3623
rs7933420	2	1	11	45853373	A	T	-0.3842	2.517e-05	-0.4826	0.008316	4.904e-06	-0.5757	2.164e-06	-0.1127	0.4079	NA	NA	NA	NA	NA	NA	NA	NA	NA	-0.3828	1.927e-05	-0.4799	0.008202	3.293e-06	-0.5759	1.519e-06	-0.1122	0.4037
rs174535	2	1	11	61307932	T	C	0.3251	0.0009045	0.2885	0.1442	0.001625	0.4477	0.0005539	0.1586	0.2832	0.0271	0.001186	-0.0232	0.1859	0.0009112	0.0145	0.1966	0.0389	0.001039	0.0294	0.0004243	-0.0207	0.2354	0.0004518	0.0178	0.1111	0.0397	0.0007898
rs102275	2	1	11	61314379	T	C	0.3259	0.0008448	0.2776	0.1573	0.001593	0.4449	0.000599	0.1682	0.2515	0.0492	0.002169	-0.0201	0.5696	0.003113	0.0349	0.2121	0.0529	0.003285	0.0568	0.0003332	-0.0106	0.7608	0.0005972	0.0536	0.04971	0.0547	0.002215
rs174548	2	1	11	61327924	C	G	0.414	0.0001057	0.313	0.1445	0.0002037	0.5522	7.318e-05	0.2239	0.1709	0.0223	0.01136	-0.0225	0.2288	0.004376	0.0114	0.3356	0.0355	0.004482	0.025	0.0043	-0.0199	0.2848	0.002193	0.0153	0.1928	0.0366	0.003282
rs1535	2	1	11	61354548	A	G	0.3494	0.0003678	0.2828	0.1526	0.0006924	0.4737	0.0002667	0.1841	0.2139	0.053	0.001049	-0.0259	0.4681	0.001262	0.0342	0.2266	0.0584	0.001248	0.0612	0.0001249	-0.016	0.6494	0.0002112	0.0545	0.04804	0.0603	0.0007867
rs174576	2	1	11	61360086	A	C	-0.3522	0.0003111	-0.312	0.1126	0.0005133	-0.4883	0.000163	-0.1706	0.2466	-0.0293	0.0005082	0.0236	0.1835	0.0002271	-0.0173	0.1284	-0.0424	0.000367	-0.0318	0.000153	0.0209	0.2383	9.432e-05	-0.021	0.06377	-0.0433	0.0002659
rs174601	2	1	11	61379716	T	C	-0.3264	0.0006298	-0.2011	0.2957	0.001464	-0.4295	0.0007765	-0.2018	0.1559	-0.03	0.0003843	0.0172	0.3361	0.0001963	-0.0197	0.07949	-0.0418	0.0005854	-0.0324	0.0001179	0.0153	0.39	7.241e-05	-0.023	0.04044	-0.043	0.0003849
rs6589226	2	1	11	110754436	T	C	-0.005	0.962	0.7499	0.0002919	0.00118	0.3186	0.02343	-0.4431	0.003816	0.0044	0.6664	0.0069	0.7475	0.8318	0.0072	0.5851	0.0031	0.8442	0.0043	0.673	0.0149	0.4853	0.6966	0.01	0.4469	-0.0018	0.9107
rs10891303	2	1	11	111353741	T	C	0.1878	0.04981	0.5934	0.00208	0.001948	0.4192	0.0008703	-0.1523	0.2957	-0.0034	0.6762	0.0051	0.7556	0.9419	-0.0045	0.685	-0.0047	0.6835	-0.002	0.8068	0.0094	0.5639	0.9775	-0.0011	0.9203	-0.0057	0.6228
rs10891319	2	1	11	111472815	A	G	-0.1997	0.03686	-0.669	0.0005051	0.0003786	-0.47	0.0001871	0.1821	0.2105	0.0015	0.8605	-0.0059	0.7291	0.9892	0.0022	0.8442	0.0032	0.7828	-0.0001	0.9903	-0.011	0.5117	0.9749	-0.0017	0.8782	0.0044	0.7048
rs2241450	2	1	11	112608469	T	C	-1.096	0.003917	0.6808	0.3762	0.002148	-0.6208	0.2225	-1.8629	0.0007869	0.0279	0.4151	0.0207	0.7897	0.9661	0.0291	0.5219	0.0127	0.7984	0.0186	0.5865	0.0275	0.7219	0.9889	0.0237	0.6009	-0.0024	0.9608
rs583219	2	1	11	116228381	T	C	-0.1117	0.5849	-1.5546	0.0001498	0.0006375	-0.8147	0.003124	0.7456	0.01132	-0.0371	0.05417	-0.0209	0.5534	0.1771	-0.0672	0.01203	-0.008	0.7648	-0.0378	0.04875	-0.0322	0.359	0.1095	-0.0743	0.005232	-0.0017	0.949
rs7302743	2	1	12	2139849	T	C	0.0702	0.5377	-0.7571	0.0008853	0.00393	-0.2354	0.1183	0.4952	0.004046	-0.0021	0.8553	-0.0031	0.9031	0.9868	-0.0007	0.9648	-0.002	0.8972	-0.0013	0.9085	-0.0123	0.6218	0.9503	-0.0036	0.8269	0.0022	0.8872
rs10841079	2	1	12	18775581	A	G	0.0832	0.7765	-2.2685	9.393e-05	0.0001258	-0.917	0.02036	1.4268	0.0004883	-0.0278	0.3456	0.0513	0.3135	0.9691	-0.014	0.7422	-0.0402	0.2958	-0.0267	0.362	0.0333	0.5116	0.9447	-0.0246	0.5599	-0.0271	0.4789
rs12314054	2	1	12	42944882	A	G	-1.6653	0.04146	-3.3619	0.04218	0.002842	-5.3513	0.0003989	-0.6983	0.3319	0.0111	0.8287	-0.1014	0.3918	0.6639	-0.0188	0.7505	0.098	0.338	0.0045	0.9299	-0.1186	0.3151	0.6532	-0.0275	0.6421	0.0936	0.3585
rs4619240	2	1	12	69842600	T	C	-0.5823	0.02283	0.9927	0.05011	0.003756	-0.1688	0.6313	-1.1862	0.0009184	0.0279	0.2546	0.0022	0.9657	0.6626	0.017	0.6085	0.0397	0.2518	0.0222	0.3606	0.0126	0.8088	0.8382	0.0153	0.6436	0.0281	0.4155
rs1861642	2	1	12	107556618	T	C	-0.0164	0.8588	-0.6383	0.0005584	0.005328	-0.2581	0.03422	0.3287	0.0172	-0.001	0.8992	0.0013	0.942	0.9426	-0.0024	0.8293	-0.0016	0.8892	-0.0012	0.8867	-0.0045	0.7976	0.8951	-0.0046	0.6777	0.0008	0.9431
rs9658466	2	1	12	116168658	T	C	1.992	0.2076	-8.197	0.02706	0.0004531	NA	NA	4.7674	0.000124	NA	NA	NA	NA	NA	NA	NA	NA	NA	1.992	0.2076	-8.197	0.02425	0.0003846	NA	NA	4.7674	0.0001166
rs1169293	2	1	12	119910928	A	G	0.6021	0.0007225	-0.6506	0.06451	0.0006024	0.3046	0.2002	0.9635	0.0002643	0.017	0.2611	-0.0198	0.5244	0.1176	0.008	0.6939	0.0362	0.08922	0.0214	0.1568	-0.0247	0.4249	0.06222	0.0102	0.6144	0.0424	0.04594
rs3213547	2	1	12	119919564	T	G	-0.6109	0.0005138	0.6702	0.05427	0.000439	-0.315	0.1792	-0.9826	0.0001666	NA	NA	NA	NA	NA	-0.0381	0.07883	-0.0265	0.2712	NA	NA	NA	NA	NA	-0.0381	0.07883	-0.0265	0.2712
rs943724	2	1	13	26172270	A	G	0.3013	0.004161	0.5121	0.01421	0.0009545	0.5258	0.0001638	-0.0093	0.9526	0.0104	0.5625	-0.037	0.3349	0.516	-0.0119	0.7046	0.0201	0.3176	0.0188	0.2863	-0.019	0.6147	0.5555	0.0147	0.6296	0.0196	0.325
rs2293941	2	1	13	27389198	A	G	0.521	2.884e-06	-0.1389	0.5321	8.939e-06	0.4596	0.002056	0.6095	0.0002259	0.0132	0.1697	-0.0462	0.02308	0.02747	-0.013	0.3029	0.0363	0.009907	0.0171	0.07411	-0.0469	0.02046	0.01632	-0.0095	0.4491	0.0405	0.003855
rs1408243	2	1	13	27847925	A	G	0.0247	0.9188	-1.7006	0.0008669	0.02023	-0.5925	0.0757	0.8719	0.01203	-0.0087	0.5825	-0.0279	0.3969	0.7456	-0.0093	0.6671	0.0002	0.9945	-0.0085	0.5894	-0.035	0.2862	0.6495	-0.0119	0.5824	0.0039	0.8622
rs17070282	2	1	13	78256537	A	G	0.2302	0.1288	-1.0159	0.0007798	0.001635	-0.1973	0.3174	0.8117	0.0004618	-0.0177	0.1653	-0.0401	0.1104	0.1464	-0.023	0.1792	-0.0018	0.9234	-0.0159	0.2116	-0.0469	0.0609	0.1217	-0.0244	0.1532	0.0034	0.8519
rs10135928	2	1	14	63936192	T	C	-0.9439	0.0006406	-0.908	0.09589	0.001288	-1.2926	0.0005639	-0.4653	0.2428	-0.0199	0.4226	-0.0033	0.9459	0.6855	-0.0303	0.3931	-0.0118	0.7244	-0.0275	0.2655	-0.0103	0.8294	0.489	-0.0419	0.2357	-0.015	0.6519
rs2160079	2	1	14	91444158	A	C	-0.3453	0.03252	0.9945	0.001859	0.0001843	0.0872	0.6858	-0.9667	4.704e-05	0.0024	0.9166	-0.0341	0.4329	0.7185	-0.0173	0.6532	0.0103	0.7009	-0.0046	0.8388	-0.0151	0.7271	0.8679	-0.0139	0.7123	-0.0023	0.9319
rs1531916	2	1	15	46313563	A	G	0.3438	0.004037	0.5808	0.01487	0.0004474	0.6032	0.0001654	-0.0097	0.9568	0.0089	0.4679	-0.0145	0.5789	0.7072	0.0062	0.6949	0.0141	0.4616	0.0126	0.3051	-0.0073	0.7786	0.5527	0.0123	0.4394	0.0139	0.4668
rs2279366	2	1	15	46329319	A	G	-0.4114	0.0007561	-0.3735	0.1252	0.0007471	-0.5873	0.0003457	-0.1901	0.294	-0.014	0.2319	0.0285	0.2506	0.2927	-0.004	0.79	-0.0287	0.1205	-0.0177	0.1281	0.0243	0.3254	0.2127	-0.009	0.5488	-0.0304	0.09794
rs8041888	2	1	15	66348570	T	C	0.5772	0.2596	2.8587	0.005087	0.003458	2.1778	0.0009528	-0.8542	0.5575	-0.4817	0.08692	-0.1105	0.86	0.1453	-0.459	0.3768	-0.5752	0.08507	-0.2243	0.3601	0.7021	0.1884	0.02837	0.6507	0.1136	-0.5894	0.07014
rs2289700	2	1	15	77011738	T	C	-0.2128	0.1563	1.1027	0.0002233	0.0005912	0.2179	0.2843	-0.7826	0.0003196	0.0134	0.3194	0.0181	0.5344	0.7758	0.0171	0.3547	0.0041	0.8274	0.0115	0.3921	0.0285	0.326	0.7102	0.0188	0.3055	-0.0019	0.9183
rs16970287	2	1	15	77015312	A	G	0.2143	0.1572	-1.0116	0.0008042	0.001588	-0.1883	0.361	0.7467	0.0006548	-0.0151	0.2613	-0.0185	0.526	0.693	-0.0192	0.296	-0.006	0.7486	-0.0132	0.3246	-0.0277	0.3383	0.6612	-0.0206	0.2598	-0.0003	0.9853
rs3743930	2	1	16	3244627	C	G	1.2614	0.0006598	0.9122	0.2233	0.0009142	1.6771	0.000487	0.8507	0.133	-0.0118	0.8415	0.1415	0.2989	0.1793	0.062	0.4291	-0.1222	0.1009	0.0207	0.7226	0.1664	0.2143	0.1405	0.1051	0.1742	-0.1054	0.1534
rs16952522	2	1	16	52364999	C	G	0.6592	0.005011	0.8453	0.06731	0.001825	1.0398	0.0007552	0.2017	0.5688	0.0112	0.6073	-0.0679	0.1538	0.4558	-0.0047	0.8736	0.0312	0.3103	0.0168	0.4391	-0.0582	0.219	0.4085	0.0052	0.8594	0.0326	0.2878
rs17820328	2	1	16	52453305	A	G	0.7265	0.0001394	0.4334	0.2511	0.0003013	0.8779	0.0005792	0.4537	0.1047	-0.0028	0.8984	0.0169	0.7211	0.8919	0.0112	0.7026	-0.0268	0.3877	0.0069	0.7488	0.0234	0.6179	0.744	0.0231	0.4297	-0.0207	0.5014
rs3928987	2	1	16	52675012	A	G	0.3153	0.0005691	-0.4477	0.01399	0.0001165	0.1246	0.306	0.5684	3.501e-05	-0.0031	0.7007	0.0398	0.01625	0.0915	0.0131	0.2313	-0.0218	0.05659	-0.0006	0.941	0.0357	0.03018	0.1531	0.014	0.1987	-0.0176	0.1218
rs1008400	2	1	16	52677393	T	C	-0.2494	0.006329	0.4483	0.01434	0.001495	-0.0625	0.6048	-0.5018	0.0002921	-0.0006	0.9437	-0.0349	0.0321	0.1832	-0.014	0.2012	0.0144	0.2025	-0.0025	0.7543	-0.031	0.05545	0.248	-0.0143	0.1869	0.0109	0.3335
rs9937121	2	1	16	52678345	A	T	0.2361	0.009647	-0.4761	0.009198	0.001582	0.0382	0.7516	0.5025	0.0002752	0.0006	0.9375	0.0369	0.02334	0.1339	0.0154	0.1579	-0.0157	0.167	0.0025	0.7574	0.0328	0.0429	0.1927	0.0156	0.1514	-0.0121	0.284
rs697769	2	1	16	52679248	A	G	-0.256	0.005129	0.4198	0.0219	0.001722	-0.082	0.4984	-0.4894	0.0004088	0.0001	0.9947	-0.0369	0.02288	0.1398	-0.0144	0.186	0.0161	0.1531	-0.0019	0.8089	-0.0333	0.03928	0.1937	-0.015	0.168	0.0127	0.2592
rs708255	2	1	16	52680014	A	G	0.2867	0.001584	-0.3382	0.06082	0.001019	0.1394	0.2507	0.4732	0.0004724	0.0011	0.8882	0.0426	0.008033	0.06066	0.0177	0.09637	-0.0189	0.09159	0.0033	0.6754	0.0395	0.01346	0.08235	0.0187	0.07848	-0.0155	0.1662
rs2665272	2	1	16	52684118	T	C	-0.2943	0.001189	0.3665	0.04215	0.0005733	-0.1359	0.2634	-0.4961	0.0002441	-0.0011	0.8866	-0.0415	0.009777	0.07023	-0.0175	0.1025	0.0184	0.1004	-0.0034	0.6684	-0.0383	0.01684	0.09649	-0.0184	0.08414	0.0148	0.185
rs12448070	2	1	16	82686433	T	C	-0.3743	0.007054	0.8956	0.001154	8.778e-05	-0.005	0.9788	-0.8661	2.31e-05	0.0414	0.0609	0.0404	0.404	0.1664	0.0708	0.0493	0.0138	0.5915	0.0309	0.1575	0.0661	0.1651	0.1839	0.068	0.05433	-0.0002	0.9935
rs7221412	2	1	17	7981739	A	G	-0.3092	0.0009848	-0.4478	0.0175	0.0001745	-0.52	3.392e-05	-0.0481	0.7299	0.0012	0.8853	-0.0017	0.9139	0.9832	-0.0024	0.8278	0.0036	0.7556	-0.0012	0.8794	-0.0051	0.7529	0.9349	-0.0063	0.5587	0.0032	0.778
rs9303226	2	1	17	7982429	C	G	0.2849	0.002578	0.3802	0.04451	0.0009113	0.4642	0.0002222	0.0621	0.6606	-0.0024	0.766	0.0063	0.7002	0.868	0.0038	0.7304	-0.0075	0.5172	-0.0002	0.9795	0.0091	0.575	0.7981	0.0074	0.5001	-0.007	0.5419
rs2518023	2	1	17	7997331	T	G	-0.4652	0.002877	-0.7851	0.01103	0.0005275	-0.8075	0.0001175	-0.06	0.7953	-0.0113	0.4211	-0.0216	0.4754	0.5787	-0.0177	0.3348	0.008	0.7013	-0.0152	0.2797	-0.029	0.3364	0.38	-0.0239	0.1911	0.0075	0.7201
rs2278637	2	1	17	8002827	T	G	0.3721	0.0001491	0.2018	0.303	0.0003665	0.4672	0.0003526	0.2646	0.07136	0.0139	0.1075	0.0028	0.8748	0.2154	0.0153	0.1906	0.0116	0.3488	0.0168	0.05124	0.0045	0.799	0.1114	0.0189	0.1032	0.0134	0.2764
rs8079412	2	1	17	26301240	A	T	-0.3906	0.4931	0.9248	0.4219	0.06162	0.3858	0.6862	-2.0235	0.000384	0.1835	0.3417	-0.8584	0.06867	0.01444	-0.504	0.2138	0.4627	0.009185	0.1231	0.5005	-0.5945	0.1721	0.09388	-0.3677	0.3231	0.2822	0.1028
rs4797004	2	1	18	13807797	C	G	0.3935	0.06117	1.23	0.003621	0.003482	0.973	0.0004774	-0.2713	0.385	0.035	0.1184	0.0178	0.6964	0.1865	0.0386	0.1975	0.0361	0.2511	0.0392	0.07854	0.032	0.4798	0.1218	0.0496	0.09582	0.0329	0.2937
rs3136646	2	1	19	44091117	T	C	-0.1759	0.09872	-0.7604	0.000348	0.00067	-0.4747	0.0006496	0.2608	0.1106	-0.021	0.02667	-0.0172	0.3699	0.0658	-0.0229	0.07117	-0.0131	0.3379	-0.0222	0.01854	-0.0233	0.223	0.03714	-0.0267	0.03445	-0.0111	0.4132
rs6509867	2	1	19	59557747	A	C	0.4838	0.0005956	0.2411	0.398	0.003471	0.6637	0.0004518	0.2515	0.225	0.0231	0.09368	0.0004	0.9891	0.255	0.0201	0.2606	0.0278	0.1963	0.0276	0.04411	0.0028	0.9225	0.1491	0.0259	0.1454	0.0303	0.1568
rs1203915	2	1	20	22520504	T	C	1.0944	3.573e-07	0.2958	0.4852	2.916e-06	1.1558	7.98e-05	0.995	0.001305	0.0327	0.1181	-0.0137	0.7559	0.2735	0.0269	0.3376	0.0333	0.2768	0.043	0.03883	-0.0103	0.8144	0.1091	0.0375	0.1796	0.0428	0.1597
rs8123991	2	1	20	22521334	T	C	-1.0737	2.392e-06	-0.3356	0.4538	1.524e-05	-1.1403	0.000189	-0.9464	0.004485	-0.039	0.0724	0.0017	0.9703	0.1918	-0.0387	0.1853	-0.0337	0.2867	-0.0486	0.02433	-0.0018	0.9675	0.07439	-0.0489	0.09219	-0.042	0.1818
rs4810482	2	1	20	44067957	T	C	0.123	0.1978	-0.689	0.0003197	0.0005175	-0.1684	0.1844	0.5232	0.0002639	0.0078	0.344	-0.0125	0.4664	0.2665	-0.0025	0.82	0.0185	0.1187	0.0087	0.291	-0.0179	0.2939	0.1545	-0.0039	0.7292	0.022	0.06235
rs6127698	2	1	20	54256823	T	G	0.2529	0.006119	0.4627	0.01236	0.002446	0.4303	0.0004081	-0.011	0.9369	-0.0007	0.9312	-0.0159	0.3472	0.4987	-0.0078	0.4831	0.0115	0.3232	0.0014	0.8688	-0.0118	0.4815	0.6193	-0.004	0.716	0.0114	0.3286
rs9983524	2	1	21	26320421	A	G	0.5345	0.04368	-1.3541	0.01022	0.001748	-0.0156	0.9654	1.403	0.0001762	0.0174	0.4285	0.0206	0.5978	0.4215	0.022	0.4622	0.0156	0.605	0.0211	0.3348	0.0131	0.7377	0.3489	0.0218	0.4655	0.0249	0.4081
rs7278738	2	1	21	26324559	A	T	0.446	0.09385	-1.2798	0.01651	0.00763	-0.0876	0.8076	1.272	0.0007573	0.0168	0.434	0.0163	0.669	0.4384	0.0171	0.5609	0.0119	0.6871	0.0197	0.3567	0.0097	0.7992	0.3884	0.0164	0.5752	0.0197	0.5012
rs4817646	2	1	21	34648568	A	C	-0.4509	0.002165	0.3863	0.1937	0.001814	-0.2604	0.1877	-0.7215	0.0008928	-0.0001	0.9922	-0.0047	0.8764	0.9956	-0.0018	0.9267	0.001	0.9624	-0.0047	0.747	-0.0006	0.984	0.9625	-0.0043	0.8216	-0.0066	0.7651
rs2834689	2	1	21	35241910	T	C	0.1242	0.5817	-1.5104	0.0006485	0.004581	-0.4965	0.1026	0.9102	0.004836	-0.0007	0.9792	-0.033	0.545	0.9797	-0.0077	0.8177	0.0053	0.8958	0.0011	0.9657	-0.0555	0.3056	0.8469	-0.0138	0.678	0.0196	0.6244
rs4253788	2	1	22	44952315	T	C	-1.0961	0.0004428	-0.9603	0.1257	0.0006786	-1.445	0.0003856	-0.6192	0.1869	-0.0214	0.6377	-0.0722	0.4424	0.3784	-0.0866	0.2267	0.0153	0.7785	-0.0446	0.3216	-0.092	0.3223	0.1282	-0.129	0.06733	0.0069	0.898
rs3128296	2	2	1	2058766	T	G	-1.1329	0.05375	4.7599	6.141e-05	0.0002802	0.9366	0.2307	-2.8668	0.0001477	-0.0997	0.1985	-0.1995	0.2626	0.2471	-0.2525	0.1004	-0.0426	0.6316	-0.1176	0.1261	-0.0892	0.6124	0.2802	-0.2062	0.1712	-0.0815	0.3553
rs1181868	2	2	1	3640986	T	G	0.0144	0.9558	-1.6631	0.000821	0.01085	-0.6536	0.08148	0.7603	0.02908	-0.0127	0.6937	0.0181	0.7923	0.8856	0.0024	0.9663	-0.0182	0.6438	-0.0124	0.6997	-0.0142	0.8354	0.9213	-0.0133	0.8133	-0.0083	0.8324
rs1002487	2	2	1	26738558	T	C	-1.2827	0.007009	3.1909	0.0007947	8.53e-05	0.3323	0.6273	-2.6449	1.694e-05	0.1155	0.03658	-0.4436	0.0002816	6.985e-06	-0.1515	0.152	0.2831	2.179e-06	0.0966	0.07845	-0.3842	0.001516	5.727e-05	-0.1401	0.1799	0.2554	1.759e-05
rs16832013	2	2	1	44743944	T	C	-0.3244	0.5444	3.5466	0.0006794	0.001905	1.2973	0.09664	-2.1917	0.001359	0.0376	0.6392	0.0159	0.9242	0.8925	0.0518	0.7042	0.0217	0.8253	0.0294	0.7114	0.106	0.5206	0.7491	0.091	0.498	-0.0241	0.8049
rs12095038	2	2	1	53334467	T	C	0.3414	0.7235	6.2354	9.326e-05	0.0004306	3.6508	0.006405	-2.2278	0.009213	-0.0742	0.4666	0.0766	0.7078	0.7077	-0.0233	0.8779	-0.1103	0.414	-0.0695	0.4933	0.1796	0.3753	0.4743	0.0265	0.8601	-0.1621	0.2241
rs28385708	2	2	1	55285631	T	C	-2.8049	6.372e-06	1.5742	0.2149	0.0002145	-2.0417	0.02792	-2.7361	0.0004184	-0.1841	0.04832	-0.1424	0.4763	0.13	-0.2465	0.1494	-0.1449	0.1893	-0.2428	0.008448	-0.1012	0.6083	0.03249	-0.3079	0.06694	-0.1972	0.07115
rs3790426	2	2	1	65815607	A	C	-0.0858	0.7807	-2.1446	0.0006393	0.004974	-1.186	0.01304	0.8246	0.0369	0.0126	0.6611	-0.0296	0.6232	0.8379	-0.0072	0.8825	0.0191	0.5923	0.0117	0.6822	-0.0494	0.4101	0.6903	-0.0201	0.6781	0.0259	0.4674
rs2275644	2	2	1	66603687	A	G	-1.3203	7.566e-05	1.7077	0.01101	3.298e-05	-0.5268	0.2898	-1.9343	1.485e-05	-0.0094	0.8378	0.1648	0.09635	0.2401	0.0933	0.2627	-0.0685	0.2034	-0.0344	0.4511	0.1978	0.04355	0.1248	0.0755	0.358	-0.0956	0.07365
rs17229705	2	2	1	107940484	T	C	-0.5728	0.2411	-3.0099	0.002154	0.002091	-2.3515	0.000779	0.7246	0.2543	-0.0008	0.9883	-0.0638	0.6124	0.896	-0.0341	0.7559	0.0195	0.7492	-0.0081	0.8825	-0.1119	0.3701	0.629	-0.0918	0.3973	0.026	0.6685
rs10158060	2	2	1	112858023	T	C	1.0141	0.08959	-3.3614	0.004192	0.003174	-0.4475	0.5705	3.0345	0.0004984	-0.1788	0.01246	0.2417	0.09932	0.007344	-0.0227	0.8491	-0.2827	0.00136	-0.1615	0.02299	0.186	0.201	0.02077	-0.0318	0.787	-0.2488	0.00461
rs4659007	2	2	1	119848009	A	T	1.1095	0.01106	2.358	0.006522	0.003757	2.3593	0.0006716	-0.1621	0.7583	0.0117	0.7759	-0.0644	0.4446	0.7651	-0.0305	0.6645	0.0335	0.5089	0.0216	0.5976	-0.0411	0.6239	0.8305	-0.0046	0.9476	0.0316	0.5304
rs7211	2	2	1	144152977	T	C	0.7607	0.009297	-0.848	0.1464	0.0009961	0.3853	0.406	1.2871	0.0003192	0.0277	0.3116	0.0788	0.1695	0.2087	0.092	0.05587	-0.0033	0.9214	0.0342	0.2091	0.0696	0.2228	0.1743	0.0953	0.04637	0.0078	0.8121
rs4074015	2	2	1	152434250	C	G	-0.8548	0.01207	1.2349	0.06934	0.004155	-0.4453	0.3581	-1.5816	0.0007028	0.0236	0.5884	0.0792	0.3839	0.6512	0.0694	0.3581	-0.0043	0.935	0.0092	0.8311	0.1002	0.2666	0.6611	0.0575	0.4409	-0.0244	0.641
rs16836580	2	2	1	153211671	A	G	-0.8235	0.02331	-1.7259	0.01902	0.002328	-1.8765	0.0004777	-0.0566	0.9057	-0.0185	0.6738	-0.0752	0.4268	0.6508	-0.0759	0.3294	0.0109	0.8388	-0.0304	0.487	-0.1025	0.2749	0.3632	-0.1143	0.1374	0.0102	0.8474
rs1800879	2	2	1	155104765	T	C	0.5638	0.00686	-1.0691	0.01144	0.0007818	-0.0281	0.9255	1.0903	0.0001568	-0.007	0.788	-0.0508	0.3414	0.6035	-0.0417	0.3222	0.0118	0.7181	0.0019	0.9408	-0.0671	0.2053	0.4703	-0.0416	0.3184	0.0258	0.4282
rs2427824	2	2	1	157531686	T	C	-0.7344	0.07101	-2.5942	0.001046	0.003486	-1.9518	0.0009217	0.3806	0.4451	-0.0238	0.6766	-0.0091	0.9367	0.8599	-0.0406	0.6417	-0.0208	0.7806	-0.038	0.5023	-0.0627	0.5795	0.6095	-0.0836	0.3323	-0.0119	0.8718
rs1848843	2	2	1	160589427	A	G	0.1139	0.6334	1.6528	0.0005477	0.0009508	1.0392	0.002417	-0.7935	0.01564	0.0308	0.3559	-0.0042	0.9521	0.6498	0.0243	0.6696	0.0361	0.3797	0.0323	0.3273	0.0307	0.6567	0.5755	0.0527	0.3485	0.0233	0.567
rs3917422	2	2	1	167965384	T	G	1.7896	0.005687	4.2845	0.0009736	0.001551	3.5056	0.0003015	-0.1206	0.8588	-0.0643	0.444	-0.0281	0.8797	0.7455	-0.0706	0.654	-0.0643	0.5109	-0.0328	0.6934	0.0594	0.7464	0.8165	0.0243	0.8759	-0.0656	0.498
rs7519632	2	2	1	171435116	T	C	1.8584	0.1262	-5.3782	0.01635	0.0009084	-0.8807	0.6465	2.851	0.009699	-0.4974	0.5625	0.0464	0.9784	0.8449	-0.455	0.7178	-0.5669	0.6285	0.2944	0.674	-1.9813	0.1439	0.0578	-0.5886	0.5725	1.9012	0.02472
rs7022	2	2	1	228484287	C	G	-0.6421	0.003058	0.5878	0.1767	0.004528	-0.2838	0.3688	-0.9677	0.0009738	-0.0162	0.5845	0.2042	0.000863	0.003522	0.1189	0.02023	-0.0872	0.01497	-0.028	0.3407	0.2117	0.0004844	0.002	0.1083	0.03217	-0.1004	0.004772
rs6686257	2	2	1	238559112	A	G	1.8561	0.009695	3.1884	0.0218	0.001207	3.4734	0.000394	0.3693	0.7064	-0.0997	0.2211	-0.1932	0.2021	0.07559	-0.2071	0.03928	-0.0367	0.7453	-0.0743	0.3588	-0.1533	0.3085	0.173	-0.1678	0.09302	-0.0312	0.781
rs4149859	2	2	1	240080696	T	C	-1.3701	7.897e-06	-0.6377	0.3117	3.516e-05	-1.6696	0.0002256	-1.078	0.008624	-0.0052	0.8968	0.1851	0.03314	0.07358	0.125	0.08415	-0.0673	0.1582	-0.0282	0.4743	0.1695	0.04883	0.1156	0.0787	0.2704	-0.081	0.08728
rs12720771	2	2	2	21097117	A	G	-1.2067	0.03371	2.8696	0.009049	0.0008261	0.0543	0.9481	-2.5805	0.000392	0.2065	0.02286	-0.4786	0.007642	0.00286	-0.0725	0.5914	0.3918	0.0008	0.1709	0.05644	-0.3897	0.02771	0.02126	-0.0686	0.607	0.3148	0.006348
rs7560382	2	2	2	24751623	A	C	1.1496	0.001475	-1.2351	0.09965	0.001847	0.5538	0.2867	1.6469	0.0005873	0.0088	0.8543	0.0045	0.9639	0.9885	0.011	0.8932	0.0004	0.9944	0.0291	0.5418	-0.0173	0.8612	0.8667	0.0246	0.7613	0.0253	0.6654
rs2305929	2	2	2	27967415	A	G	1.0245	0.02861	2.1403	0.02277	0.0009143	2.1382	0.0003567	-0.2107	0.761	0.014	0.8153	-0.0177	0.887	0.9552	0.0201	0.844	0.0225	0.7606	0.0307	0.6057	0.0199	0.8714	0.7345	0.0812	0.4199	0.0197	0.7885
rs11124950	2	2	2	43957571	A	G	-2.8472	0.07112	6.8127	0.01675	0.002205	0.4523	0.8386	-6.7282	0.0003582	0.9306	0.2208	2.6659	0.05964	0.06787	2.2775	0.04051	-0.4931	0.6159	0.2109	0.7578	3.5006	0.005651	0.0143	1.8934	0.05529	-1.868	0.03135
rs17035091	2	2	2	46463913	C	G	0.8384	0.0002564	-0.9087	0.0516	9.36e-05	0.4159	0.2179	1.2618	3.758e-05	-0.0015	0.9608	-0.0127	0.8494	0.989	-0.0073	0.894	0.0019	0.9602	0.0142	0.6478	-0.0311	0.6392	0.8388	0.0036	0.9464	0.0216	0.5704
rs3218949	2	2	2	102003400	T	C	1.3733	0.004797	-1.4881	0.1351	0.002784	0.6907	0.3275	2.2264	0.0007417	0.0411	0.4573	0.0941	0.4518	0.5714	0.1121	0.312	0.0059	0.9245	0.0584	0.2876	0.069	0.5781	0.4475	0.1265	0.2478	0.0257	0.6766
rs10185661	2	2	2	144479596	A	G	0.0715	0.7627	1.7845	0.0001677	0.001927	0.8975	0.008038	-0.7791	0.0158	-0.0104	0.7442	0.0597	0.3769	0.6398	0.0333	0.5408	-0.0339	0.393	-0.0089	0.7785	0.0944	0.1581	0.3596	0.0559	0.2972	-0.0451	0.2521
rs1438038	2	2	2	178308807	T	C	0.4755	0.02443	-0.9734	0.02215	0.003281	-0.0459	0.8835	0.9524	0.0006617	-0.0406	0.1408	0.0224	0.6983	0.3024	-0.0298	0.552	-0.0452	0.1657	-0.0318	0.2454	0.0041	0.9423	0.4942	-0.03	0.5433	-0.0316	0.3287
rs12463866	2	2	2	178487704	A	G	-0.3094	0.303	-2.3466	0.0001299	0.001576	-1.3711	0.001762	0.5306	0.1734	0.0113	0.7805	0.0275	0.7461	0.9228	0.029	0.6755	0.0017	0.9724	0.0054	0.8935	-0.0177	0.833	0.9604	-0.0066	0.9237	0.0104	0.8329
rs6433705	2	2	2	178560136	T	C	0.2942	0.3241	2.2658	0.0002038	0.002431	1.3308	0.002305	-0.4819	0.2125	-0.0132	0.7404	-0.0338	0.6857	0.8893	-0.0344	0.6176	-0.0009	0.9847	-0.0076	0.8459	0.0091	0.9128	0.9741	0.0002	0.9981	-0.0085	0.8588
rs16849611	2	2	2	213629930	T	C	1.5229	0.1253	6.3105	0.0009379	0.001285	1.6446	0.23	-0.8089	0.5869	-0.9237	0.2079	1.251	0.3623	0.4939	-0.0964	0.9269	-1.4922	0.1434	-0.0529	0.9284	2.998	0.007063	0.03014	0.5532	0.5061	-1.2611	0.1325
rs11685399	2	2	2	238308001	T	C	0.2004	0.5226	2.4005	0.0001649	0.0003655	1.4467	0.001025	-0.9118	0.03317	0.0214	0.6328	0.1415	0.1384	0.2667	0.1326	0.09359	-0.0255	0.6389	0.025	0.5727	0.1915	0.04253	0.07792	0.1749	0.02451	-0.0396	0.4617
rs6806233	2	2	3	4990762	T	C	0.9301	0.0895	-3.1844	0.003928	0.00273	-0.5105	0.5383	2.3393	0.0008414	0.0918	0.1309	0.1284	0.3026	0.2232	0.1728	0.08021	0.0288	0.7046	0.1023	0.09045	0.0859	0.4875	0.2031	0.1623	0.09789	0.0555	0.4619
rs34004459	2	2	3	4999763	A	G	1.4301	0.05737	6.3421	1.385e-05	0.0001138	4.1397	0.000229	-1.4738	0.09212	-0.0555	0.5423	-0.2279	0.2025	0.292	-0.2069	0.136	0.0298	0.799	-0.0335	0.7109	-0.1288	0.4679	0.5667	-0.1385	0.3146	0.0027	0.9812
rs7647726	2	2	3	125984946	T	C	-0.9661	0.000526	-1.3561	0.01664	4.903e-05	-1.7998	9.679e-06	-0.3198	0.4025	0.0006	0.9873	0.0051	0.9458	0.9977	-0.0005	0.9936	0.0028	0.947	-0.0145	0.6739	-0.0182	0.8047	0.8282	-0.041	0.4967	-0.001	0.9813
rs10517471	2	2	4	37813408	A	G	-1.131	0.3267	6.6921	0.0006371	0.002172	2.304	0.435	-3.2952	0.009637	1.0794	0.267	-0.1585	0.9348	0.5358	0.9912	0.4619	NA	NA	0.1414	0.8483	3.2879	0.01616	0.02746	1.2294	0.3132	-3.2816	0.009093
rs35762983	2	2	4	38506070	T	C	1.5323	0.004989	-2.5658	0.02034	0.003146	0.2807	0.7206	2.5221	0.0007751	0.0092	0.8545	-0.0014	0.9893	0.9875	0.0228	0.7918	0.0055	0.9284	0.0224	0.6549	-0.0251	0.8106	0.9235	0.0261	0.7614	0.0226	0.712
rs4365784	2	2	4	57224343	A	G	-0.0227	0.963	-3.4445	0.0002831	0.005417	-1.667	0.01261	1.2606	0.0346	-0.0672	0.2263	-0.0616	0.5716	0.3812	-0.1049	0.2203	-0.039	0.5859	-0.0667	0.2271	-0.1059	0.3279	0.2711	-0.1312	0.122	-0.0205	0.7734
rs6532040	2	2	4	89121226	A	G	-0.53	0.02925	1.6576	0.0006216	0.0002889	0.241	0.4739	-1.437	5.466e-05	-0.0021	0.933	-0.0903	0.09528	0.2167	-0.0696	0.1184	0.0291	0.3334	-0.0077	0.7565	-0.0686	0.2023	0.3355	-0.064	0.147	0.0186	0.536
rs11945951	2	2	4	122257475	T	C	-0.5282	0.03041	1.4394	0.002527	0.0009106	0.1816	0.595	-1.3055	0.0001586	-0.0199	0.4862	-0.0078	0.8933	0.7857	-0.0311	0.5258	-0.0124	0.7242	-0.0268	0.3439	0.0137	0.8128	0.6303	-0.0267	0.5811	-0.0259	0.4588
rs2247242	2	2	4	175684047	A	G	0.8162	0.01556	-1.3003	0.05118	0.00427	0.1763	0.713	1.6124	0.0006263	-0.0453	0.3068	0.1014	0.2593	0.3131	0.0184	0.7981	-0.0741	0.185	-0.0303	0.4897	0.0763	0.3921	0.5091	0.022	0.7569	-0.0507	0.3612
rs4647601	2	2	4	185807026	A	C	0.8754	0.00352	1.3253	0.02435	0.00224	1.4697	0.0007603	0.2721	0.499	0.0471	0.2294	0.0143	0.8639	0.5026	0.0658	0.3393	0.0409	0.3925	0.0613	0.1143	0.0402	0.6265	0.2572	0.1014	0.1359	0.0442	0.3519
rs930072	2	2	5	36701828	T	C	0.427	0.0912	-1.5524	0.001531	0.001492	-0.4609	0.2097	1.2715	0.0002369	0.0532	0.1792	0.0253	0.758	0.4258	0.0574	0.3972	0.0468	0.3399	0.0624	0.1109	-0.0182	0.8215	0.2878	0.0398	0.5504	0.0712	0.1424
rs3021373	2	2	5	52384124	C	G	-0.8164	0.001487	-1.2069	0.0207	0.000521	-1.385	0.000153	-0.2375	0.5031	-0.0078	0.8036	-0.0125	0.8465	0.9478	-0.0209	0.6794	-0.0057	0.8861	-0.0198	0.5229	-0.0307	0.6328	0.6842	-0.0472	0.3458	-0.0087	0.8262
rs10471371	2	2	5	52394514	A	G	0.5838	0.02482	1.7367	0.000969	0.0004779	1.4312	0.0001383	-0.2455	0.4808	NA	NA	NA	NA	NA	NA	NA	NA	NA	0.5825	0.02357	1.7198	0.001002	0.0004237	1.4183	0.0001224	-0.2364	0.4948
rs3213805	2	2	5	52404843	A	G	0.5745	0.0281	1.8149	0.0006037	0.0003222	1.4619	0.0001074	-0.297	0.3959	-0.0185	0.5519	-0.0086	0.8951	0.832	-0.0142	0.785	-0.014	0.7194	-0.0101	0.7441	0.0187	0.7718	0.8583	0.0141	0.7847	-0.0173	0.6536
rs3749605	2	2	5	90433770	A	G	0.2395	0.5789	-3.1504	0.0003532	0.0004679	-1.322	0.03355	1.9301	0.0008451	-0.0195	0.7292	-0.0141	0.9036	0.9197	-0.0323	0.7259	-0.0088	0.9009	-0.015	0.7879	-0.0685	0.5524	0.756	-0.0608	0.5041	0.0199	0.7755
rs2973442	2	2	5	90457972	T	C	-0.5308	0.1407	1.8309	0.01257	0.001007	0.466	0.3767	-1.6756	0.0003988	0.0711	0.1432	-0.1378	0.1757	0.1288	-0.0171	0.8399	0.1175	0.04661	0.06	0.2127	-0.0998	0.3223	0.3097	-0.0043	0.9587	0.0898	0.1256
rs17482078	2	2	5	96144622	T	C	-0.8412	0.01422	1.343	0.06145	0.001366	0.0876	0.867	-1.6143	0.0003321	0.0145	0.7424	-0.0813	0.3908	0.6875	-0.0527	0.5008	0.0368	0.4851	0.0001	0.998	-0.0567	0.5461	0.8602	-0.0498	0.5202	0.0142	0.7858
rs10050860	2	2	5	96147966	T	C	-0.9803	0.002829	1.1503	0.08726	0.0005486	-0.1963	0.6916	-1.682	9.799e-05	0.0136	0.7658	-0.085	0.3763	0.7288	-0.0443	0.5754	0.0384	0.4878	-0.0058	0.8978	-0.0601	0.5272	0.8565	-0.0487	0.5331	0.0103	0.8514
rs2059041	2	2	5	110862078	T	C	3.9803	0.002507	4.9254	0.03963	0.0004223	5.8488	0.0004793	-0.4062	0.8923	-0.5816	0.4832	0.7392	0.6676	0.5863	0.1231	0.91	-1.3151	0.3017	0.7523	0.2809	2.2008	0.113	0.09061	1.9078	0.03461	-1.3151	0.3017
rs13436480	2	2	5	149111664	A	G	0.0888	0.7946	2.388	0.0003818	0.002456	1.2503	0.01351	-1.0778	0.01498	0.0309	0.4909	-0.0808	0.4031	0.5083	-0.023	0.7756	0.0573	0.2816	0.0318	0.4738	-0.0296	0.7567	0.7094	0.0104	0.8957	0.041	0.4381
rs10476917	2	2	5	149120168	T	C	0.0844	0.8037	2.3583	0.0004274	0.002788	1.2411	0.01425	-1.0555	0.01655	0.0326	0.465	-0.0753	0.433	0.5232	-0.0162	0.8396	0.0569	0.2843	0.0335	0.4493	-0.0251	0.7918	0.7054	0.0163	0.8362	0.0408	0.4397
rs10515637	2	2	5	149221794	A	G	0.746	0.008806	1.212	0.03476	0.001414	1.4227	0.0005792	0.293	0.435	-0.0185	0.5938	-0.0828	0.2759	0.6597	-0.0575	0.3512	0.006	0.8863	-0.0071	0.8369	-0.0604	0.423	0.917	-0.0241	0.6928	0.0095	0.8199
rs17548390	2	2	6	3030512	T	C	-1.6476	0.008505	-3.7183	0.003687	0.0001825	-3.6144	5.038e-05	0.4121	0.618	-0.0315	0.7922	0.0379	0.8786	0.967	-0.0142	0.9437	-0.0438	0.77	-0.0894	0.447	-0.099	0.6845	0.6371	-0.1928	0.3244	-0.0295	0.8412
rs11969784	2	2	6	3049134	T	G	-0.5813	0.02854	-1.3477	0.01186	0.003035	-1.2789	0.0008955	0.0915	0.8006	-0.0853	0.03499	0.0836	0.3214	0.05978	-0.0281	0.6831	-0.1183	0.01726	-0.0968	0.01555	0.0488	0.5578	0.04712	-0.0674	0.3188	-0.1143	0.02027
rs7763674	2	2	6	21019380	T	C	-0.4157	0.2533	-2.4278	0.0008208	0.009077	-1.5811	0.001577	0.4932	0.3324	0.0161	0.7189	-0.0128	0.8959	0.8984	0.0099	0.9034	0.0187	0.7267	0.0094	0.8324	-0.0573	0.5556	0.7982	-0.0337	0.6762	0.024	0.6519
rs201301	2	2	6	21138132	A	G	-0.8735	0.01882	-1.7726	0.01555	0.003445	-1.7228	0.0008822	-0.0015	0.9978	-0.108	0.006173	0.0082	0.9225	0.02221	-0.1014	0.1389	-0.1081	0.02455	-0.1166	0.002937	-0.0151	0.8564	0.01089	-0.1301	0.05545	-0.1072	0.02518
rs4496780	2	2	6	21187627	T	G	-0.2538	0.2918	-1.76	0.0003132	0.001908	-1.1065	0.002115	0.5344	0.08962	-0.0508	0.1173	0.0114	0.8701	0.2861	-0.0416	0.477	-0.0555	0.1543	-0.0545	0.08987	-0.0244	0.7242	0.2394	-0.0698	0.2265	-0.0465	0.2285
rs6917272	2	2	6	21187916	A	T	0.1204	0.6631	2.2744	3.739e-05	0.0004035	1.2046	0.003513	-0.9659	0.007335	0.0339	0.353	-0.0065	0.9326	0.6605	0.0286	0.6546	0.0362	0.4171	0.0355	0.327	0.0378	0.6209	0.6122	0.0572	0.3658	0.0209	0.637
rs9295496	2	2	6	21257043	A	G	0.5912	0.002403	0.6183	0.1147	0.002326	0.9495	0.0007465	0.2526	0.3487	-0.0103	0.6759	-0.039	0.4491	0.633	-0.0428	0.3024	0.0071	0.8179	-0.0007	0.9781	-0.0277	0.5873	0.8757	-0.0211	0.6083	0.0102	0.7381
rs3763288	2	2	6	31478346	A	G	-0.0249	0.9744	-4.9284	0.001349	0.0007353	-2.8304	0.00277	2.6705	0.01922	NA	NA	NA	NA	NA	NA	NA	NA	NA	-0.0116	0.9879	-4.9012	0.001289	0.000616	-2.8198	0.002352	2.6632	0.01893
rs11155820	2	2	6	152245903	A	G	1.5182	0.0001502	1.2643	0.1147	0.0002697	1.9824	0.0004534	0.9757	0.08605	-0.0145	0.8098	0.1388	0.2376	0.5358	0.0818	0.4323	-0.0612	0.4087	0.0203	0.733	0.1629	0.1611	0.3088	0.1467	0.1517	-0.0436	0.553
rs926848	2	2	6	152467893	T	C	-1.4809	0.07367	-2.5512	0.0964	0.0004103	0.4777	0.7683	-0.4593	0.6957	-1.2846	0.03548	0.6134	0.6088	0.07255	-1.1498	0.1754	-1.4456	0.1013	-1.34	0.006195	-0.5863	0.5336	0.0003603	-0.7784	0.2969	-1.0932	0.1203
rs1548216	2	2	7	22736298	C	G	0.9014	0.0005319	0.8218	0.1223	0.0009356	1.3521	0.0003212	0.4217	0.235	0.0226	0.4789	-0.0442	0.5093	0.6465	-0.0034	0.9496	0.0354	0.3782	0.0358	0.2576	-0.0305	0.6462	0.5336	0.0244	0.6458	0.0403	0.3115
rs2268576	2	2	7	44155548	T	C	-0.7663	0.0004528	-0.5048	0.2578	0.000868	-1.0737	0.0005999	-0.4797	0.1157	-0.0888	0.002008	-0.1012	0.09082	0.001567	-0.1644	0.0006584	-0.0499	0.162	-0.1006	0.0004175	-0.1084	0.06762	0.0002116	-0.186	9.557e-05	-0.0558	0.1158
rs758989	2	2	7	44169531	T	C	0.8297	0.001101	0.8703	0.08485	0.0003358	1.3766	9.484e-05	0.2516	0.4909	0.0134	0.6937	0.0971	0.1723	0.3152	0.0933	0.1058	-0.021	0.617	0.0278	0.4079	0.1124	0.1107	0.1056	0.1278	0.02472	-0.0175	0.6757
rs2971672	2	2	7	44172431	A	C	-1.0382	2.591e-07	-0.3202	0.4356	1.17e-06	-1.2537	1.403e-05	-0.8056	0.00328	-0.0652	0.01038	-0.0405	0.4725	0.02949	-0.1039	0.02752	-0.048	0.1094	-0.0808	0.001379	-0.0458	0.4114	0.003093	-0.1348	0.00373	-0.0571	0.05571
rs2971671	2	2	7	44177862	T	C	-0.9816	9.974e-05	-0.8561	0.1008	0.0002103	-1.3343	0.0003059	-0.6785	0.0463	-0.0482	0.1456	-0.0297	0.6844	0.301	-0.0815	0.1868	-0.0332	0.3919	-0.0645	0.04972	-0.046	0.5249	0.09241	-0.1172	0.05413	-0.0415	0.282
rs17172591	2	2	7	44198268	T	C	NA	NA	NA	NA	NA	NA	NA	4.7678	0.0007746	-0.2796	0.01514	-0.2377	0.3107	0.03818	-0.4216	0.03014	-0.1779	0.1885	-0.2796	0.01514	-0.2377	0.3107	0.03818	-0.4216	0.03014	-0.1779	0.1885
rs2908282	2	2	7	44215353	A	G	1.0851	3.915e-06	-0.053	0.9122	2.006e-05	1.0432	0.002538	1.1757	0.0002233	0.1017	0.001189	0.1549	0.0273	0.000488	0.2212	0.0001919	0.0459	0.2087	0.1193	0.0001241	0.1505	0.03013	4.478e-05	0.2455	2.657e-05	0.0607	0.09458
rs5745657	2	2	7	81213133	A	G	-0.3475	0.5468	-4.0741	0.0004308	0.008395	-1.9283	0.0171	1.492	0.04534	-0.0607	0.3907	0.0172	0.918	0.6127	-0.0177	0.9048	-0.0775	0.3197	-0.0652	0.353	-0.0676	0.6819	0.6404	-0.0822	0.5718	-0.0603	0.4367
rs13240759	2	2	7	93893869	T	C	-0.4892	0.08018	1.4131	0.01175	0.00262	0.389	0.334	-1.267	0.0007113	0.0404	0.2092	-0.0252	0.7241	0.3599	0.0242	0.6926	0.0516	0.1625	0.0333	0.2983	-0.0018	0.9797	0.5163	0.0329	0.5869	0.0387	0.2924
rs11972988	2	2	7	94856957	A	G	-0.1951	0.4654	-1.8767	0.0005248	0.003109	-1.1769	0.002506	0.6947	0.05587	-0.0488	0.1325	0.0711	0.3202	0.1704	0.0012	0.9838	-0.0731	0.05567	-0.0509	0.1134	0.0373	0.5984	0.2167	-0.0272	0.6478	-0.0646	0.08905
rs28383474	2	2	7	99099316	A	G	0.5469	0.5145	6.2325	7.505e-05	0.0003487	3.1418	0.1226	-1.6304	0.08118	0.0878	0.4619	0.4063	0.2857	0.4805	0.5124	0.1414	0.0105	0.9314	0.0974	0.4097	0.7334	0.04728	0.1068	0.5881	0.08673	-0.0177	0.8834
rs28954086	2	2	7	127672095	T	C	0.7138	0.3409	5.4948	0.0001002	0.0003009	2.3422	0.03689	-1.7555	0.06956	-0.0516	0.612	-0.2521	0.187	0.2455	-0.2656	0.06392	-0.0135	0.9153	-0.0375	0.7098	-0.1463	0.4396	0.5009	-0.2231	0.1166	-0.0431	0.7309
rs11761231	2	2	7	131020579	T	C	0.1719	0.4558	1.6155	0.0005101	0.00566	0.9094	0.007634	-0.5497	0.07378	-0.0112	0.7118	-0.0745	0.2343	0.4607	-0.0546	0.277	0.0172	0.6492	-0.008	0.7904	-0.0439	0.4792	0.7343	-0.0331	0.5048	0.0086	0.819
rs3793342	2	2	7	150326128	A	G	-0.7134	0.02742	1.4908	0.022	0.001426	-0.0477	0.92	-1.6094	0.0001573	-0.0757	0.09536	-0.0032	0.9716	0.2378	-0.0747	0.2692	-0.0765	0.2101	-0.0883	0.04942	0.0265	0.7693	0.1105	-0.0736	0.2712	-0.1078	0.07422
rs3918214	2	2	7	150343560	A	G	0.0049	0.9975	11.4566	0.0001034	0.00439	0.4275	0.7026	-2.4835	0.2073	0.708	0.5762	2.5424	0.3384	0.3938	1.1701	0.5272	0.5358	0.7578	0.4296	0.6595	6.5917	0.0007837	0.01181	2.59	0.04166	-0.791	0.5431
rs34519754	2	2	8	16066851	A	T	1.5065	0.09486	4.5251	0.0079	0.0005858	3.2199	0.002242	-1.2732	0.4236	0.1726	0.1787	0.1557	0.5294	0.2275	0.2486	0.1331	0.0992	0.5965	0.1997	0.116	0.2484	0.3105	0.07452	0.3239	0.0474	0.0799	0.6676
rs13251251	2	2	8	16073863	T	G	-0.0073	0.9939	6.2067	0.0006653	0.003315	3.2724	0.03461	-1.6713	0.175	-0.098	0.4648	-0.1495	0.5913	0.5747	-0.2269	0.3276	-0.0241	0.8802	-0.0963	0.4684	-0.0019	0.9946	0.5997	-0.1471	0.5207	-0.049	0.7574
rs13277456	2	2	8	31624370	T	C	0.1903	0.3556	1.247	0.002916	0.0009529	0.9307	0.001525	-0.6013	0.03305	0.0414	0.1051	0.0167	0.7614	0.2694	0.0479	0.2941	0.0362	0.2424	0.0436	0.08531	0.0378	0.4876	0.1793	0.0694	0.1238	0.0285	0.3542
rs13266401	2	2	8	32007300	A	G	0.3359	0.1305	-1.4084	0.0008281	0.001682	-0.2329	0.4726	1.0251	0.00062	0.0376	0.1678	0.0299	0.5858	0.3212	0.0609	0.1829	0.0258	0.4484	0.0421	0.1199	0.0054	0.9212	0.2736	0.0544	0.2288	0.0387	0.2529
rs13252152	2	2	8	32074691	A	G	0.0784	0.7401	1.8057	0.0001702	0.0009195	0.865	0.01078	-0.7425	0.01547	-0.0603	0.03121	-0.0435	0.4636	0.07933	-0.0891	0.06387	-0.0447	0.1946	-0.0584	0.03582	-0.0154	0.7941	0.1024	-0.0697	0.1435	-0.0535	0.1181
rs10503915	2	2	8	32404719	T	C	-0.7197	0.02965	1.9195	0.003782	0.003227	0.1459	0.75	-1.5663	0.0009267	-0.0369	0.3759	-0.0185	0.8225	0.6578	-0.0432	0.4901	-0.0284	0.6089	-0.0477	0.2482	0.0115	0.8887	0.5238	-0.0393	0.5262	-0.0496	0.3685
rs2385114	2	2	8	126516490	T	C	-0.1813	0.4141	1.6003	0.0003511	0.0005228	0.657	0.0417	-1.0322	0.0005835	0.0289	0.2894	0.0622	0.2708	0.2875	0.0678	0.1273	0.0042	0.9047	0.0257	0.3433	0.0865	0.1228	0.1795	0.0791	0.0726	-0.0097	0.7787
rs10963034	2	2	9	17313254	T	C	0.7326	0.001925	1.1647	0.01563	0.001436	1.2454	0.0003797	0.249	0.4305	0.0111	0.7255	0.1141	0.08389	0.1954	0.0894	0.08606	-0.0308	0.4365	0.0242	0.4407	0.1338	0.04073	0.07757	0.1156	0.02481	-0.0265	0.499
rs10963045	2	2	9	17333013	A	G	-0.7262	0.002018	-1.2665	0.008381	0.000946	-1.2895	0.0002223	-0.1996	0.5248	-0.011	0.7278	-0.1321	0.04582	0.115	-0.1025	0.04997	0.0369	0.3496	-0.0241	0.4424	-0.1536	0.01907	0.0385	-0.1298	0.01206	0.0333	0.3949
rs1412831	2	2	9	22058646	A	G	0.0312	0.897	1.7505	0.000399	0.005872	0.8308	0.02009	-0.7294	0.02105	-0.0301	0.3549	-0.0368	0.593	0.5729	-0.0551	0.3362	-0.0185	0.6399	-0.0289	0.3698	-0.002	0.9763	0.6443	-0.0318	0.5737	-0.0296	0.45
rs7872448	2	2	9	76938788	T	C	0.24	0.2248	1.323	0.0009908	0.00465	0.8166	0.003685	-0.4078	0.1368	0.013	0.6064	-0.0152	0.7782	0.8421	0.0035	0.9367	0.0175	0.5714	0.0168	0.5033	0.009	0.8666	0.7792	0.024	0.5827	0.0121	0.6947
rs17100777	2	2	10	84516701	A	T	0.0474	0.9	-2.7173	0.0003037	0.0006405	-1.5528	0.006785	1.2944	0.006966	-0.0593	0.2487	-0.0242	0.8193	0.479	-0.0873	0.3035	-0.0465	0.4708	-0.0571	0.2617	-0.0771	0.4629	0.3857	-0.1195	0.1544	-0.0224	0.7259
rs17482070	2	2	10	91364918	A	G	0.0652	0.9314	5.4681	0.0002288	0.001421	2.4659	0.02733	-2.4349	0.01654	-0.0125	0.9152	0.1709	0.5568	0.6114	0.1504	0.5812	-0.0835	0.3934	-0.0107	0.9264	0.3697	0.195	0.2524	0.2837	0.2837	-0.1054	0.2791
rs12767644	2	2	10	91512687	C	G	-0.8735	0.002179	-1.1504	0.04274	0.001399	-1.4817	0.0002448	-0.1849	0.6361	0.0356	0.3118	0.0428	0.5666	0.5264	0.0631	0.3047	0.0199	0.6435	0.0217	0.5344	0.022	0.7668	0.8174	0.027	0.6569	0.0176	0.6807
rs7916848	2	2	10	92503857	A	T	0.2429	0.4193	2.3058	6.617e-05	0.0003191	1.538	0.0003809	-0.8862	0.02776	0.0607	0.086	0.0331	0.6493	0.2238	0.0783	0.2177	0.0513	0.2275	0.0632	0.07167	0.0691	0.3388	0.1412	0.1104	0.07893	0.0407	0.3348
rs10749301	2	2	10	120975056	C	G	0.9601	0.000921	-1.2346	0.03718	0.0002047	0.3355	0.4297	1.595	3.231e-05	-0.0744	0.05151	0.0349	0.6631	0.1734	-0.0417	0.5179	-0.0837	0.07793	-0.0563	0.137	0.0118	0.8816	0.4054	-0.0328	0.6071	-0.0581	0.2174
rs12721545	2	2	10	121181116	T	C	-0.2156	0.7413	-4.6446	0.0002348	0.002136	-2.5908	0.00676	1.8548	0.02515	-0.0209	0.8627	-0.2051	0.391	0.6777	-0.1642	0.3837	0.024	0.8707	-0.0277	0.8156	-0.3605	0.1248	0.3314	-0.2577	0.1632	0.0811	0.5765
rs7484182	2	2	11	409906	T	C	1.3691	0.00253	-1.5593	0.08379	0.001448	0.6497	0.3225	2.2304	0.0005372	0.0584	0.1064	0.0865	0.2584	0.1396	0.1142	0.07039	0.0258	0.5596	0.0668	0.06386	0.0745	0.3286	0.09638	0.1195	0.05727	0.0365	0.4076
rs2292963	2	2	11	1732908	A	G	-0.9559	0.02513	-2.6779	0.001341	0.000447	-2.2238	0.0001211	0.3397	0.5577	-0.1289	0.06772	-0.154	0.2709	0.07582	-0.2329	0.0313	-0.0744	0.4108	-0.1513	0.02968	-0.2242	0.1041	0.01416	-0.3036	0.004272	-0.064	0.4735
rs13306112	2	2	11	10283417	A	C	1.6651	0.004793	2.397	0.04209	0.002766	2.7438	0.0007855	0.4814	0.5555	-0.0709	0.3899	-0.1336	0.4301	0.542	-0.1507	0.263	-0.0219	0.8323	-0.0368	0.6516	-0.0813	0.6278	0.8756	-0.0702	0.5968	-0.0138	0.8929
rs2336847	2	2	11	17686227	A	G	-0.0831	0.6762	1.4116	0.0004643	0.004304	0.5729	0.0482	-0.763	0.004382	-0.0018	0.9434	0.026	0.6241	0.9001	0.0187	0.6595	-0.0104	0.7433	-0.0031	0.9023	0.0502	0.3404	0.6758	0.031	0.4599	-0.021	0.505
rs1547058	2	2	11	35195154	T	C	-1.1177	0.0003572	-0.8589	0.1776	0.001253	-1.5323	0.0009078	-0.6679	0.1132	-0.0182	0.6392	0.0023	0.9778	0.8878	-0.0165	0.8109	-0.0209	0.6565	-0.0353	0.3605	-0.0126	0.8787	0.6478	-0.0506	0.4573	-0.0289	0.5356
rs584108	2	2	11	68386858	A	T	0.8582	0.001764	-0.8467	0.1262	0.002633	0.4106	0.3074	1.2232	0.0009357	0.0199	0.6043	-0.0898	0.2569	0.4789	-0.0384	0.5385	0.051	0.294	0.0362	0.3398	-0.1047	0.1814	0.3054	-0.0274	0.6566	0.071	0.1404
rs10830963	2	2	11	92348358	C	G	-2.008	6.126e-07	-1.9927	0.01432	2.558e-07	-3.124	2.337e-07	-1.1322	0.03577	-0.091	0.1182	-0.1639	0.1753	0.02955	-0.2486	0.01131	-0.0174	0.8071	-0.1311	0.0229	-0.2041	0.08789	0.002221	-0.3257	0.0007702	-0.0366	0.6036
rs12271457	2	2	11	101753138	T	C	-0.5504	0.07676	1.4909	0.01791	0.006457	0.1434	0.765	-1.258	0.0009682	0.0071	0.8559	-0.107	0.1935	0.44	-0.0628	0.3388	0.0432	0.3671	-0.0017	0.9656	-0.0797	0.3285	0.6186	-0.0587	0.3665	0.0226	0.6343
rs11601671	2	2	11	101755275	T	C	-0.4484	0.29	2.8094	0.0006668	0.0006118	0.7839	0.2228	-1.9061	0.0002658	0.1003	0.07696	-0.0367	0.7794	0.1826	0.0706	0.5259	0.1113	0.08655	0.0905	0.1072	0.0349	0.7872	0.3003	0.0933	0.3952	0.0799	0.2149
rs7926388	2	2	11	111590551	T	G	0.653	0.4083	-5.1249	0.0008799	0.0033	-2.0511	0.034	2.9542	0.009621	0.1824	0.203	-0.5002	0.07299	0.1262	-0.217	0.3117	0.3245	0.06593	0.1971	0.1618	-0.65	0.01786	0.03236	-0.3082	0.1407	0.388	0.02604
rs11218313	2	2	11	120888081	A	G	-0.5033	0.0492	-1.824	0.0003992	0.0004758	-1.4389	0.0002198	0.4075	0.2166	-0.0139	0.6555	0.0218	0.7412	0.809	0.0109	0.8433	-0.0226	0.55	-0.0211	0.4935	-0.0086	0.8952	0.7951	-0.0187	0.7312	-0.0169	0.6532
rs2286600	2	2	12	6353047	A	G	-0.3611	0.213	1.4684	0.01038	0.005892	0.5664	0.2026	-1.2363	0.0009586	0.046	0.3583	-0.1061	0.2911	0.4144	-0.0339	0.6752	0.0845	0.1805	0.0338	0.493	-0.0584	0.5548	0.7509	-0.014	0.8601	0.0477	0.4436
rs3782300	2	2	12	26685470	T	C	-0.4723	0.0353	1.186	0.009006	0.003169	0.0833	0.796	-1.0392	0.0006968	0.0096	0.7298	-0.0487	0.4129	0.6843	-0.0298	0.5374	0.0235	0.489	0.0022	0.9373	-0.0275	0.6405	0.8644	-0.0273	0.5687	0.0104	0.7579
rs11574100	2	2	12	46534544	T	C	1.2301	0.01451	1.8312	0.07419	0.004733	2.2996	0.0008724	0.1413	0.843	0.0165	0.8117	0.0222	0.8727	0.9597	0.0302	0.7786	0.0118	0.8941	0.0396	0.5644	0.0547	0.6896	0.7356	0.0848	0.4239	0.0135	0.8782
rs34376731	2	2	12	53261065	T	C	-0.2677	0.5348	-3.6042	2.686e-05	0.0001242	-1.8845	0.00134	1.5732	0.006101	0.0272	0.6421	-0.1822	0.1192	0.3102	-0.0905	0.3007	0.1009	0.1972	0.0218	0.7076	-0.245	0.03444	0.1069	-0.13	0.1325	0.128	0.09842
rs11613055	2	2	12	55011186	A	G	0.4739	0.07111	1.8487	0.0005204	0.001573	1.2894	0.0008309	-0.3696	0.2976	-0.0396	0.2912	0.0245	0.754	0.5379	-0.0222	0.7254	-0.0476	0.3056	-0.029	0.4344	0.0634	0.412	0.4941	0.0133	0.831	-0.0532	0.2483
rs10878561	2	2	12	65791320	A	G	0.8935	0.0002128	-0.5387	0.2419	0.0002743	0.5045	0.1561	1.259	7.83e-05	-0.0471	0.1395	0.0266	0.6766	0.2881	-0.0199	0.7156	-0.0599	0.1233	-0.0306	0.3328	0.0158	0.802	0.572	-0.0073	0.8917	-0.0404	0.2956
rs11615016	2	2	12	70702261	A	G	1.3216	0.05694	-1.2146	0.3774	0.04073	0.7422	0.4352	3.6438	0.0005665	0.0004	0.9968	-0.0463	0.8275	0.9443	-0.0179	0.9091	0.0354	0.805	0.0318	0.7639	-0.0727	0.7294	0.7881	0.0032	0.9835	0.1006	0.4782
rs10507143	2	2	12	101124362	A	C	-1.3563	0.0003588	1.0658	0.168	0.0003789	-0.8616	0.1285	-1.824	0.0002133	0.0246	0.562	0.0764	0.4058	0.6009	0.0714	0.3552	-0.002	0.9684	0.0073	0.8616	0.0906	0.3211	0.6866	0.0544	0.4769	-0.0213	0.6724
rs3730192	2	2	12	101316444	T	C	NA	NA	NA	NA	NA	5.8486	0.0003493	NA	NA	NA	NA	NA	NA	NA	NA	NA	NA	NA	NA	NA	NA	NA	NA	NA	NA	NA	NA
rs9658557	2	2	12	116137489	A	G	-0.9958	0.5587	-7.9868	0.004616	0.0003274	-0.0931	0.9668	0.3606	0.8251	0.0347	0.7362	-0.4305	0.04603	0.1328	-0.2949	0.1044	0.1381	0.2225	0.0309	0.7637	-0.4754	0.02712	0.05071	-0.2949	0.1044	0.1429	0.2063
rs1169303	2	2	12	119920759	A	C	-0.6293	0.004263	-0.8753	0.04929	0.001851	-1.112	0.0004787	-0.1529	0.6085	0.0073	0.7863	-0.0173	0.7564	0.8904	-0.0052	0.9062	0.0154	0.6492	-0.0022	0.9333	-0.0308	0.5787	0.7525	-0.0271	0.5377	0.0133	0.6932
rs206111	2	2	13	31782771	T	C	0.752	0.0002157	0.5514	0.1823	0.0003476	1.0437	0.0003877	0.4727	0.09071	0.0017	0.9486	-0.0766	0.1468	0.3409	-0.0512	0.2236	0.0301	0.3501	0.0137	0.5907	-0.0665	0.2045	0.4525	-0.0287	0.4902	0.036	0.2606
rs7997418	2	2	13	32687809	A	G	-0.6038	0.01126	1.2528	0.009467	0.003026	0.0933	0.786	-1.1026	0.0006163	0.0426	0.1424	0.0545	0.3647	0.211	0.0821	0.09974	0.0218	0.5471	0.033	0.2534	0.073	0.2211	0.2427	0.0824	0.09502	0.0075	0.8346
rs339538	2	2	13	59473699	T	C	-0.5782	0.009247	-1.1163	0.0139	0.002483	-1.0993	0.0005784	-0.1429	0.6375	0.0174	0.5263	0.1371	0.01799	0.07135	0.1011	0.03231	-0.0275	0.41	0.0082	0.7625	0.1169	0.04197	0.1864	0.0746	0.1104	-0.029	0.3832
rs17268038	2	2	13	94485672	T	G	3.1356	0.008459	5.3046	0.02031	0.002723	5.8527	0.0004002	-1.1723	0.781	-0.2065	0.09351	-0.2356	0.388	0.1106	-0.383	0.09519	-0.1324	0.3305	-0.1697	0.1658	-0.1549	0.5676	0.2629	-0.2567	0.2585	-0.1324	0.3305
rs3742926	2	2	14	32084620	T	C	-0.5891	0.01635	1.3385	0.00744	0.001808	0.0953	0.7921	-1.1873	0.000278	0.0482	0.1456	0.0069	0.9199	0.3318	0.0588	0.2809	0.0454	0.276	0.0366	0.2652	0.0319	0.6395	0.4822	0.0597	0.2684	0.0252	0.5414
rs17099240	2	2	14	32084833	A	G	0.582	0.01777	-1.3554	0.006736	0.002005	-0.1117	0.758	1.1781	0.0002986	-0.0458	0.1627	0.0077	0.9095	0.3625	-0.047	0.3844	-0.048	0.2435	-0.0346	0.2874	-0.0173	0.7977	0.545	-0.0484	0.3646	-0.0283	0.4876
rs709932	2	2	14	93918954	T	C	-1.5084	0.001941	1.6448	0.08878	0.0002984	-0.7487	0.3079	-2.4073	7.206e-05	-0.116	0.0429	0.1727	0.154	0.02602	-0.0145	0.8918	-0.1724	0.01015	-0.1354	0.01732	0.1958	0.1033	0.007475	-0.0306	0.7718	-0.1998	0.002712
rs7175711	2	2	15	38856632	T	C	0.5045	0.02182	1.037	0.01828	0.004756	1.0728	0.0008057	-0.0884	0.7665	0.0375	0.1913	-0.0848	0.1603	0.1524	-0.0165	0.7324	0.0702	0.05085	0.0455	0.1101	-0.0638	0.2859	0.1722	0.0084	0.8601	0.068	0.05679
rs16970344	2	2	15	77029031	A	G	-0.3525	0.237	2.0602	0.0006473	0.002585	0.6062	0.1708	-1.2503	0.001964	0.02	0.6026	0.0115	0.8818	0.8843	0.0319	0.5924	0.0169	0.7339	0.0138	0.7163	0.045	0.5562	0.8437	0.0428	0.4678	-0.0022	0.9639
rs7166842	2	2	15	79395927	A	T	-1.0452	0.00398	-1.3299	0.0694	0.001852	-1.9383	0.0003223	-0.2364	0.6293	-0.0752	0.1252	0.0397	0.6966	0.3037	-0.0431	0.5933	-0.0851	0.1701	-0.0928	0.05637	0.0135	0.893	0.1798	-0.0855	0.2844	-0.0875	0.155
rs11247377	2	2	15	97226511	A	G	1.8457	3.115e-05	-0.804	0.395	2.355e-05	1.9264	0.002945	2.0611	0.0002288	0.0164	0.7758	-0.0068	0.9572	0.9487	0.0141	0.8935	0.0154	0.8249	0.0475	0.4072	-0.0213	0.8646	0.6226	0.0646	0.5348	0.0474	0.4936
rs8032885	2	2	15	99742463	A	G	-0.1325	0.5745	1.7209	0.0003452	0.002546	0.7392	0.02837	-0.888	0.00556	0.0268	0.4578	0.0082	0.9145	0.7484	0.0363	0.5614	0.0245	0.5828	0.0231	0.5173	0.0513	0.4992	0.6327	0.0604	0.325	0.0069	0.8749
rs3784457	2	2	15	99783315	A	G	-1.0416	0.2973	-5.3877	0.0001389	1.956e-28	-0.7818	0.6379	-0.0053	0.996	-0.1093	0.2825	-0.2782	0.1741	0.09656	-0.2526	0.1218	0.1026	0.4204	-0.1192	0.2388	-0.387	0.05604	9.434e-06	-0.258	0.1122	0.0958	0.4498
rs6499641	2	2	16	52330127	A	T	0.0215	0.9243	1.5217	0.0008498	0.009952	0.7573	0.02379	-0.6491	0.03127	-0.0205	0.4914	0.0167	0.7997	0.7354	-0.0057	0.9176	-0.026	0.4617	-0.0197	0.5041	0.0478	0.4628	0.5738	0.0153	0.7788	-0.0348	0.3221
rs9933805	2	2	16	52581085	T	C	-0.2306	0.3241	-1.64	0.0005391	0.002365	-0.994	0.004132	0.6465	0.03772	-0.004	0.9004	0.0724	0.2942	0.5354	0.0444	0.4485	-0.0277	0.4621	-0.0082	0.7946	0.036	0.5977	0.8275	0.0139	0.809	-0.0179	0.6327
rs8056502	2	2	16	52582815	C	G	0.4322	0.1129	1.9587	0.0003931	0.001598	1.3625	0.0007802	-0.5003	0.1647	0.0202	0.5893	-0.1703	0.04024	0.06674	-0.0978	0.1735	0.0799	0.06231	0.028	0.4497	-0.1225	0.1357	0.1734	-0.0514	0.467	0.0717	0.09201
rs6499886	2	2	16	56171159	T	C	-0.5404	0.06829	1.4012	0.01328	0.001043	0.3242	0.4571	-1.4603	0.0001276	-0.0047	0.8993	0.0903	0.2318	0.5055	0.0557	0.3787	-0.0425	0.3509	-0.0132	0.7203	0.1137	0.1287	0.2891	0.0615	0.3257	-0.0627	0.1654
rs13312720	2	2	16	65752953	A	G	0.0502	0.8587	-1.9864	0.0005429	0.001317	-1.0566	0.01217	1.0284	0.006538	-0.0249	0.492	0.0422	0.5696	0.6386	0.0021	0.9716	-0.0445	0.3456	-0.0236	0.5114	0.0085	0.9079	0.7742	-0.0179	0.7547	-0.0279	0.551
rs6499116	2	2	16	65819348	T	C	-0.0861	0.736	-1.7143	0.0009209	0.001596	-1.0575	0.004867	0.8123	0.01771	-0.0461	0.1664	0.1363	0.0464	0.05744	0.0454	0.4001	-0.0996	0.02018	-0.0467	0.1572	0.104	0.1254	0.1393	0.0223	0.6763	-0.0854	0.04468
rs12936340	2	2	17	3439747	A	G	-0.572	0.009724	0.9633	0.03063	0.0009526	-0.1109	0.7315	-1.1183	0.0001567	-0.0775	0.008161	0.0855	0.1611	0.01279	-0.0181	0.7167	-0.105	0.003689	-0.0862	0.002986	0.1019	0.09177	0.003151	-0.0201	0.6829	-0.12	0.0008273
rs35824706	2	2	17	4491728	A	T	-0.519	0.0212	0.7639	0.09666	0.00105	-0.1208	0.7143	-1.1203	0.0001099	NA	NA	NA	NA	NA	NA	NA	NA	NA	-0.5205	0.01954	0.7799	0.08795	0.0007908	-0.105	0.7464	-1.1221	9.803e-05
rs9906642	2	2	17	4493738	T	C	0.4645	0.1173	-1.8215	0.002858	0.001132	-0.4637	0.3212	1.4177	0.0001972	-0.0265	0.3282	0.0406	0.4676	0.4745	0.0038	0.931	-0.0424	0.2163	-0.0223	0.4082	0.0246	0.6588	0.6751	-0.0006	0.9884	-0.0305	0.3718
rs8078865	2	2	17	7896039	T	C	0.4664	0.02305	1.3898	0.0007732	0.0003182	1.2102	7.313e-05	-0.1952	0.4779	0.0386	0.1327	0.023	0.6805	0.3062	0.0565	0.2253	0.0299	0.3244	0.0454	0.07517	0.0478	0.3884	0.1319	0.0835	0.06964	0.0272	0.3676
rs16959036	2	2	17	9775369	T	C	0.6114	0.1393	3.028	0.0002059	0.00103	1.9984	0.0009357	-0.741	0.1564	0.0501	0.3717	-0.0661	0.5882	0.575	0.0029	0.977	0.0722	0.2835	0.0604	0.2764	0.003	0.9802	0.5893	0.0597	0.5489	0.0588	0.3787
rs3729966	2	2	17	23125364	A	G	-0.7819	0.01317	-1.6279	0.01096	0.001613	-1.5686	0.0004668	0.0395	0.9274	-0.0293	0.4256	0.0083	0.9156	0.7207	-0.0317	0.6157	-0.0332	0.4699	-0.0396	0.2785	-0.0158	0.838	0.5173	-0.0624	0.3181	-0.0324	0.4779
rs2227330	2	2	17	35426634	A	G	-2.6826	0.0001927	2.9861	0.03607	0.0001444	-1.2578	0.1883	-4.3574	4.134e-05	0.0008	0.9942	-0.1594	0.4675	0.7752	-0.1205	0.4979	0.0453	0.7273	-0.057	0.5867	-0.0862	0.6908	0.7011	-0.1602	0.3591	-0.0205	0.8734
rs35437144	2	2	17	43250884	A	G	0.5904	0.3165	3.8125	0.0008504	0.001292	2.7001	0.001253	-1.342	0.0705	0.0008	0.9908	-0.0574	0.688	0.9194	-0.0261	0.8177	0.0256	0.7676	0.0088	0.8976	0.0038	0.9789	0.9951	0.0257	0.8191	0.0072	0.9331
rs8178931	2	2	17	61643595	C	G	0.7765	0.02634	-1.7289	0.01383	0.004089	-0.0558	0.9144	1.5798	0.0006963	-0.0078	0.8601	0.054	0.5518	0.8194	0.0272	0.7089	-0.0292	0.5964	0.0047	0.9146	0.0243	0.7876	0.9291	0.0255	0.7236	-0.0067	0.9031
rs1429934	2	2	18	19416286	T	C	-0.5499	0.01342	1.1411	0.0118	0.003414	-0.0637	0.8476	-1.0093	0.0007304	-0.0192	0.5046	0.0389	0.5294	0.6389	0.0136	0.7926	-0.0324	0.3531	-0.0281	0.3256	0.0594	0.3316	0.4138	0.0122	0.8112	-0.0457	0.1864
rs35091409	2	2	19	7643187	T	C	-0.531	0.1572	1.7376	0.02161	0.002375	0.3018	0.6037	-1.5048	0.000579	0.0696	0.3388	0.197	0.1771	0.1921	0.1972	0.0744	0.0057	0.9517	0.0474	0.5075	0.2535	0.07681	0.1362	0.2021	0.06257	-0.0621	0.5001
rs2886296	2	2	19	15855478	A	T	2.4191	0.0233	1.9603	0.371	0.01379	5.8133	0.0004587	0.8627	0.689	-0.1002	0.4552	-0.2216	0.5007	0.6936	-0.2394	0.4183	-0.0454	0.7553	-0.0604	0.6502	-0.1738	0.5932	0.9527	-0.0508	0.8616	-0.0411	0.7773
rs3093138	2	2	19	15863656	C	G	-1.3123	0.02136	3.2829	0.002588	0.0002018	0.1318	0.8748	-2.7681	3.701e-05	-0.0214	0.7421	0.1832	0.1752	0.3264	0.1036	0.3394	-0.0977	0.2313	-0.0382	0.554	0.2315	0.08417	0.1532	0.1049	0.3294	-0.137	0.09065
rs7249866	2	2	19	41329877	T	C	-0.4758	0.01763	1.1372	0.005134	0.001565	0.0549	0.8514	-0.9992	0.0002815	0.0216	0.4932	-0.0798	0.2248	0.4019	-0.0288	0.5862	0.0456	0.242	0.0094	0.7628	-0.0484	0.4559	0.688	-0.0259	0.6185	0.0249	0.5192
rs7257207	2	2	19	60221350	A	G	0.1006	0.6475	-1.6099	0.0003017	0.004136	-0.5894	0.06094	0.7949	0.009341	0.0066	0.8136	0.0096	0.871	0.9429	0.0094	0.8463	0.0035	0.9192	0.0081	0.7713	-0.019	0.7464	0.9286	-0.0052	0.9137	0.0135	0.692
rs6074164	2	2	20	10569305	A	C	0.6151	0.02759	1.1851	0.03465	0.002823	1.2957	0.0005281	-0.0254	0.9502	-0.0829	0.03424	0.1095	0.1914	0.03767	-0.0132	0.849	-0.1219	0.009639	-0.0692	0.074	0.1333	0.1077	0.0354	0.0317	0.6411	-0.1207	0.009894
rs6088206	2	2	20	31445488	T	C	0.1783	0.8436	4.3107	0.0108	4.787e-05	0.9482	0.5865	-1.49	0.3005	0.07	0.5276	-0.2307	0.253	0.4805	-0.0804	0.5316	0.1499	0.3217	0.0718	0.514	-0.1649	0.4106	0.6962	-0.0748	0.5596	0.1313	0.3827
rs6130789	2	2	20	43316208	A	C	2.0539	0.000646	-2.153	0.07104	0.00101	1.2434	0.1113	3.1078	0.0005054	0.1117	0.16	0.0302	0.8479	0.3687	0.1253	0.3067	0.1134	0.2752	0.1458	0.06434	-0.0079	0.9597	0.1825	0.1536	0.2045	0.154	0.1358
rs3918264	2	2	20	44077337	A	G	-0.0742	0.8905	-3.7989	0.0003343	0.002493	-1.9306	0.007521	1.7145	0.02027	0.0595	0.3056	0.2301	0.05667	0.08885	0.2232	0.02386	-0.0221	0.7562	0.0579	0.3158	0.178	0.1377	0.1987	0.1827	0.06188	-0.0057	0.936
rs9509	2	2	20	44078560	T	C	0.4074	0.1217	-2.0158	0.0001127	0.0001498	-0.5509	0.1234	1.4947	0.0001348	0.0367	0.1987	0.0739	0.2053	0.1887	0.0841	0.07039	0.0117	0.7477	0.0411	0.1479	0.0479	0.4088	0.2228	0.0734	0.1113	0.0246	0.4957
rs11086340	2	2	20	49538271	T	C	-0.7252	0.02538	-2.0155	0.002937	0.001324	-1.6114	0.0003652	0.136	0.7533	0.1192	0.01061	-0.0385	0.6936	0.0426	0.0965	0.218	0.1316	0.02406	0.1017	0.02754	-0.0794	0.4121	0.06594	0.0454	0.5564	0.1318	0.02259
rs1487940	2	2	21	20525155	T	C	-0.7437	0.002358	-0.8958	0.06302	0.001684	-1.2743	0.0002115	-0.1701	0.6192	-0.0162	0.6322	-0.0117	0.8667	0.8741	-0.024	0.6817	-0.0119	0.7739	-0.0302	0.3681	-0.03	0.6639	0.5449	-0.0603	0.2964	-0.0144	0.7274
rs2830047	2	2	21	26381120	A	G	0.4148	0.0621	1.3927	0.001735	0.0004163	1.2815	9.777e-05	-0.2726	0.3523	0.0396	0.1585	-0.018	0.7582	0.3597	0.0287	0.542	0.0437	0.212	0.0456	0.102	0.0061	0.9161	0.2455	0.0543	0.2438	0.0393	0.2584
rs8130594	2	2	21	26384648	C	G	0.6043	0.002215	0.7407	0.06	0.001015	1.0386	0.0002848	0.2546	0.3454	0.0356	0.1648	-0.0931	0.08104	0.09544	-0.0245	0.5724	0.0664	0.03569	0.0452	0.07536	-0.0781	0.1397	0.08886	-0.0002	0.9957	0.069	0.02797
rs16997475	2	2	21	26430592	A	G	-1.0114	0.004564	-1.292	0.07176	0.001219	-1.8049	0.0004433	-0.3768	0.4327	-0.0159	0.7464	-0.0367	0.7207	0.8236	-0.04	0.6265	0.0039	0.95	-0.035	0.4739	-0.0619	0.5426	0.4914	-0.0846	0.2965	-0.0025	0.9678
rs436011	2	2	21	26449561	A	C	-0.5601	0.006739	-1.0787	0.01045	0.001832	-1.0486	0.0003488	-0.103	0.7202	-0.0654	0.01436	-0.0105	0.8543	0.05056	-0.0704	0.1391	-0.0579	0.0762	-0.0737	0.005373	-0.0302	0.5955	0.01648	-0.0962	0.04048	-0.0584	0.07154
rs8178552	2	2	21	33587114	A	C	0.6689	0.5132	4.4254	0.005497	0.0002674	4.1038	0.05387	-0.8814	0.4873	NA	NA	NA	NA	NA	NA	NA	NA	NA	0.6559	0.5153	4.4237	0.004923	0.0001976	4.1038	0.05246	-0.8821	0.4857
rs221948	2	2	21	42506262	A	G	1.8296	0.01399	-3.7033	0.009565	0.002759	-0.1887	0.8477	3.5583	0.0005018	0.0371	0.6911	0.2303	0.2212	0.4315	0.1734	0.2422	-0.0568	0.6365	0.0655	0.4801	0.162	0.3852	0.4962	0.1639	0.2633	-0.0069	0.9538
rs17759796	2	2	22	20520163	A	C	-0.1714	0.6693	2.9043	0.0002798	0.0008573	1.3988	0.02084	-1.565	0.00229	-0.0408	0.4452	0.1177	0.2863	0.4374	0.0498	0.5817	-0.0863	0.1938	-0.0431	0.4156	0.1706	0.1188	0.2096	0.0801	0.3699	-0.1112	0.09139
