# Supplementary material for: Smoking-by-genotype interaction in type 2 diabetes risk and fasting glucose
Source: PLoS One. 2020 May 7;15(5):e0230815. doi: 10.1371/journal.pone.0230815 (PMC7205201; doi:10.1371/journal.pone.0230815)
Supplement: S4 Table — (XLSX) [file pone.0230815.s004.xlsx]

## Sheet: Supplementary Table 4
SupplementaryTable 4: Locus characterization of potential locus-smoking interactions for type 2 diabetes risk with publicly available databases
HaploReg
chr	pos (hg38)	LD	LD	variant	Ref	Alt	AFR	AMR	ASN	EUR	SiPhy	Promoter	Enhancer	DNAse	Proteins	Motifs	NHGRI/EBI	GRASP QTL	Selected eQTL	GENCODE	dbSNP
		(r²)	(D')				freq	freq	freq	freq	cons	histone marks	histone marks		bound	changed	GWAS hits	hits	hits	genes	func annot
2	55127330	1	1	rs1444261	C	T	0.99	0.95	0.94	0.93			BRN, BLD			DMRT5,Irf,Pax-5		2 hits		15kb 5' of RTN4
10	113008012	1	1	rs4132670	G	A	0.67	0.28	0.01	0.33		5 tissues	20 tissues	21 tissues						TCF7L2	intronic
10	113029056	1	1	rs12243326	T	C	0.27	0.22	0.01	0.28		ESDR, FAT	19 tissues	ADRL			1 hit	1 hit		TCF7L2	intronic
10	16828913	1	1	rs1801232	G	C,T	0.02	0.05	0.13	0.1		8 tissues	13 tissues	15 tissues	CFOS,GATA2,EGR1				1 hit	CUBN	missense
15	48474658	1	1	rs140637	A	G	0.03	0.01	0	0				SKIN		4 altered motifs				FBN1	intronic
RegulomeDB
chromosome	coordinate	rsid	hits	score
chr10	114767770	rs4132670	Chromatin_Structure||DNase-seq|Hcfaa, Chromatin_Structure||DNase-seq|Progfib, Chromatin_Structure||DNase-seq|Nb4, Chromatin_Structure|Lenticon|DNase-seq|Fibroblgm03348, Chromatin_Structure||DNase-seq|Gm04503, Chromatin_Structure||DNase-seq|Hpf, Chromatin_Structure||DNase-seq|Hconf, Chromatin_Structure||DNase-seq|Hah, Chromatin_Structure||DNase-seq|Nhdfneo, Chromatin_Structure||DNase-seq|Melano, C…	4
chr10	16870911	rs1801232	Motifs|Footprinting|SkMC|, Chromatin_Structure||DNase-seq|Saec, Chromatin_Structure||DNase-seq|Progfib, Chromatin_Structure|Lenticon|DNase-seq|Fibroblgm03348, Chromatin_Structure||DNase-seq|Fibrobl, Chromatin_Structure||DNase-seq|Hmvecdblad, Chromatin_Structure||DNase-seq|K562, Chromatin_Structure||DNase-seq|Hff, Chromatin_Structure||DNase-seq|Hpdlf, Chromatin_Structure||DNase-seq|Fibropag08395, …	4
chr10	114788814	rs12243326	Chromatin_Structure||DNase-seq|Gm04503	5
chr2	55354465	rs1444261	Single_Nucleotides|FLJ31438|eQTL|Monocytes	6
chr15	48766854	rs140637	Motifs|PWM||Hand1:E47, Motifs|PWM||Smad3	6
GTEx
Gencode Id	Gene Symbol	Variant Id	SNP Id	P-Value	Effect Size	Tissue
ENSG00000162994.11	CLHC1	2_55354466_C_T_b37	rs1444261	6e-07	-0.72	Breast - Mammary Tissue
ENSG00000162994.11	CLHC1	2_55354466_C_T_b37	rs1444261	1.8e-05	-0.48	Muscle - Skeletal
